# Supplementary material for: Identification of loci involved in childhood visual acuity and associations with cognitive skills and educational attainment
Source: NPJ Sci Learn. 2023 Jul 25;8:25. doi: 10.1038/s41539-023-00175-w (PMC10368730; doi:10.1038/s41539-023-00175-w)
Supplement: Supplementary file 3 — Supplementary_Tables [file 41539_2023_175_MOESM3_ESM.xlsx]

## Sheet: Supplementary Table 6
Supplementary Table 6: Top SNPs (association p < .00001) for visual acuity GWAS.
rsID	Chr:pos	Non-effect allele	Effect allele	Frequency of effect allele	Chi square	ß	SE ß	p	nearest gene	Distance to nearest gene	Function
rs11656126	17:79564542	A	G	0.648101	31.3935	0.113387	0.0202369	2.1e-08	NPLOC4	0	intronic
rs8070929	17:79530993	T	G	0.645115	31.1719	0.113174	0.0202705	2.4e-08	NPLOC4	0	exonic
rs11650127	17:79572253	A	G	0.648516	31.0786	0.112838	0.0202407	2.5e-08	NPLOC4	0	intronic
rs7503221	17:79583371	A	C	0.351777	30.9168	-0.112353	0.0202063	2.7e-08	NPLOC4	0	intronic
rs7503894	17:79583473	C	T	0.351777	30.8786	-0.11228	0.0202056	2.7e-08	NPLOC4	0	intronic
rs71373084	17:79564930	G	C	0.647926	30.8183	0.112285	0.0202263	2.8e-08	NPLOC4	0	intronic
rs112364254	17:79578287	A	G	0.648473	30.7675	0.112255	0.0202377	2.9e-08	NPLOC4	0	intronic
rs6565597	17:79526821	T	C	0.649812	30.2554	0.113217	0.0205831	3.8e-08	NPLOC4	0	intronic
rs12953229	17:79554271	A	G	0.645935	30.2632	0.111081	0.0201921	3.8e-08	NPLOC4	0	intronic
rs67050149	17:79557043	A	C	0.645889	30.2627	0.11109	0.020194	3.8e-08	NPLOC4	0	intronic
rs12948708	17:79558741	A	G	0.64587	30.2365	0.111059	0.020197	3.8e-08	NPLOC4	0	intronic
rs34635363	17:79549250	A	G	0.645876	30.2121	0.110949	0.0201852	3.9e-08	NPLOC4	0	intronic
rs8081701	17:79599441	C	T	0.351382	29.2703	-0.109273	0.0201976	6.3e-08	NPLOC4	0	intronic
rs9905786	17:79602063	T	G	0.351262	29.2746	-0.109277	0.0201967	6.3e-08	NPLOC4	0	intronic
rs9895741	17:79603831	G	A	0.351212	29.2053	-0.109162	0.0201996	6.5e-08	NPLOC4	0	intronic
rs9747347	17:79606820	C	T	0.351487	28.9911	-0.108816	0.0202098	7.3e-08	NPLOC4	2648	intergenic
rs9747347	17:79606820	C	T	0.351487	28.9911	-0.108816	0.0202098	7.3e-08	TSPAN10	2529	intergenic
rs62075722	17:79611271	G	A	0.350649	28.6186	-0.108113	0.0202094	8.8e-08	TSPAN10	0	intronic
rs6420484	17:79612397	G	A	0.350556	28.5224	-0.107929	0.020209	9.3e-08	TSPAN10	0	exonic
rs55755055	8:102274888	C	G	0.483953	27.3454	0.0998245	0.0190895	1.7e-07	#N/A	#N/A	#N/A
rs7462946	8:102275014	G	A	0.484239	27.3228	0.0997834	0.0190895	1.7e-07	#N/A	#N/A	#N/A
rs159195	5:58834033	A	C	0.79611	26.9632	-0.12075	0.0232542	2.1e-07	#N/A	#N/A	#N/A
rs2163401	8:102277579	T	C	0.50572	26.5882	0.0982699	0.0190579	2.5e-07	#N/A	#N/A	#N/A
rs2302960	5:52233027	T	C	0.942447	24.6686	0.197555	0.0397756	6.8e-07	#N/A	#N/A	#N/A
rs56342356	8:102274790	C	A	0.575355	23.9215	0.0938702	0.0191926	1e-06	#N/A	#N/A	#N/A
rs10097578	8:102278176	A	G	0.517957	23.3537	0.0925477	0.0191508	1.3e-06	#N/A	#N/A	#N/A
rs16880493	5:52210122	G	T	0.94047	23.1974	0.188344	0.0391049	1.5e-06	#N/A	#N/A	#N/A
rs2279587	5:52214581	A	G	0.940675	23.0147	0.188085	0.0392058	1.6e-06	#N/A	#N/A	#N/A
rs12656098	5:52231639	G	C	0.940127	22.8765	0.187025	0.0391025	1.7e-06	#N/A	#N/A	#N/A
rs2279586	5:52214848	A	C	0.940585	22.822	0.187197	0.0391852	1.8e-06	#N/A	#N/A	#N/A
rs76687972	5:52230963	T	G	0.940032	22.7087	0.186198	0.0390732	1.9e-06	#N/A	#N/A	#N/A
rs8007644	14:35218831	A	G	0.62049	22.6673	-0.0929742	0.0195282	1.9e-06	#N/A	#N/A	#N/A
rs12520591	5:52229745	G	T	0.940095	22.6081	0.185812	0.0390788	2e-06	#N/A	#N/A	#N/A
rs2032209	8:102274302	A	C	0.571023	22.5698	0.0911523	0.0191868	2e-06	#N/A	#N/A	#N/A
rs78464352	5:52196261	A	G	0.940696	22.4721	0.185948	0.0392257	2.1e-06	#N/A	#N/A	#N/A
rs60925406	5:52221748	C	T	0.939909	22.4195	0.184487	0.038963	2.2e-06	#N/A	#N/A	#N/A
rs8016548	14:35225483	T	C	0.720269	22.4314	-0.100102	0.0211357	2.2e-06	#N/A	#N/A	#N/A
rs6985943	8:102279321	A	G	0.606584	22.278	0.092181	0.01953	2.4e-06	#N/A	#N/A	#N/A
rs75566290	5:52223931	A	G	0.939939	22.1429	0.183344	0.0389628	2.5e-06	#N/A	#N/A	#N/A
rs59678582	14:35235160	A	G	0.721062	22.1551	-0.099619	0.0211644	2.5e-06	#N/A	#N/A	#N/A
rs57604384	17:79630941	G	A	0.417501	22.1591	-0.0925562	0.0196621	2.5e-06	PDE6G	0	upstream
rs10150083	14:35238045	C	G	0.721928	22.1228	-0.0996052	0.0211769	2.6e-06	#N/A	#N/A	#N/A
rs4145748	5:52201722	T	C	0.941286	21.8418	0.18374	0.0393152	3e-06	#N/A	#N/A	#N/A
rs7972619	12:94883983	G	C	0.524229	21.7207	-0.0873607	0.0187447	3.2e-06	#N/A	#N/A	#N/A
rs12435859	14:35242391	T	C	0.721847	21.6649	-0.098512	0.0211646	3.2e-06	#N/A	#N/A	#N/A
rs56737642	17:79515509	G	A	0.513707	21.6842	0.0913713	0.0196218	3.2e-06	#N/A	#N/A	#N/A
rs7153289	14:35246534	T	C	0.721781	21.6183	-0.0983984	0.021163	3.3e-06	#N/A	#N/A	#N/A
rs12187959	5:32905336	A	C	0.737201	21.5504	-0.0994899	0.0214314	3.4e-06	#N/A	#N/A	#N/A
rs4867487	5:32907028	T	C	0.737102	21.5921	-0.0995871	0.0214317	3.4e-06	#N/A	#N/A	#N/A
rs62226094	21:34503182	A	G	0.858629	21.5545	-0.125611	0.0270557	3.4e-06	#N/A	#N/A	#N/A
rs7785837	7:104068990	T	A	0.838869	21.3709	-0.117392	0.0253938	3.8e-06	#N/A	#N/A	#N/A
rs62323493	4:103163326	T	A	0.888737	21.0362	-0.137634	0.0300083	4.5e-06	#N/A	#N/A	#N/A
rs7701575	5:52201927	A	G	0.937105	21.0599	0.175202	0.0381778	4.5e-06	#N/A	#N/A	#N/A
rs3088016	17:79640049	C	A	0.612045	21.0239	-0.0902776	0.019689	4.5e-06	#N/A	#N/A	#N/A
rs56215225	4:103187430	G	T	0.905677	20.8103	-0.146184	0.0320451	5.1e-06	#N/A	#N/A	#N/A
rs4734522	8:102281315	T	C	0.518864	20.786	0.0847969	0.0185992	5.1e-06	#N/A	#N/A	#N/A
rs7681171	4:103179275	G	T	0.888979	20.7684	-0.136579	0.0299698	5.2e-06	#N/A	#N/A	#N/A
rs12433497	14:35392882	T	C	0.782979	20.7173	-0.103655	0.0227731	5.3e-06	#N/A	#N/A	#N/A
rs35763415	17:79622370	C	T	0.411536	20.6956	-0.088382	0.0194278	5.4e-06	PDE6G	0	intronic
rs488515	8:102274108	C	G	0.720174	20.6491	-0.0973953	0.0214332	5.5e-06	#N/A	#N/A	#N/A
rs12186707	5:58804379	A	G	0.869469	20.6315	-0.128077	0.0281972	5.6e-06	#N/A	#N/A	#N/A
rs10155526	5:32894443	A	G	0.74828	20.5752	-0.0982737	0.0216653	5.7e-06	#N/A	#N/A	#N/A
rs10155558	5:32894451	A	T	0.748293	20.5806	-0.0982858	0.0216652	5.7e-06	#N/A	#N/A	#N/A
rs62368128	5:32894878	A	G	0.748283	20.5439	-0.0982114	0.0216681	5.8e-06	#N/A	#N/A	#N/A
rs10037181	5:32895718	T	G	0.748273	20.514	-0.0981646	0.0216735	5.9e-06	#N/A	#N/A	#N/A
rs10941030	5:32895906	C	T	0.748272	20.5092	-0.0981571	0.0216744	5.9e-06	#N/A	#N/A	#N/A
rs12334872	8:102266976	G	T	0.500696	20.5144	0.085017	0.0187705	5.9e-06	#N/A	#N/A	#N/A
rs56385550	4:103167394	A	C	0.888599	20.4725	-0.135536	0.0299551	6e-06	#N/A	#N/A	#N/A
rs62323491	4:103160167	T	G	0.888519	20.4505	-0.135647	0.0299956	6.1e-06	#N/A	#N/A	#N/A
rs72690454	4:103161010	C	T	0.888524	20.4561	-0.135647	0.0299915	6.1e-06	#N/A	#N/A	#N/A
rs11936159	4:103163213	G	A	0.888552	20.4723	-0.135673	0.0299854	6.1e-06	#N/A	#N/A	#N/A
rs8005659	14:35223956	G	A	0.717777	20.4521	-0.0953168	0.0210766	6.1e-06	#N/A	#N/A	#N/A
rs72690448	4:103155567	A	G	0.88847	20.4183	-0.135586	0.0300058	6.2e-06	#N/A	#N/A	#N/A
rs7685748	4:103158385	G	A	0.888485	20.4323	-0.135613	0.0300015	6.2e-06	#N/A	#N/A	#N/A
rs57882482	8:102291305	T	C	0.52617	20.4251	0.0843722	0.0186689	6.2e-06	#N/A	#N/A	#N/A
rs17032185	4:103151453	T	C	0.888415	20.3867	-0.135466	0.0300025	6.3e-06	#N/A	#N/A	#N/A
rs62327888	4:103172311	G	T	0.888578	20.3894	-0.135165	0.0299338	6.3e-06	#N/A	#N/A	#N/A
rs1431010	8:102269024	T	C	0.489801	20.3747	0.0848485	0.0187974	6.4e-06	#N/A	#N/A	#N/A
rs1431008	8:102282121	T	A	0.518773	20.3779	0.083999	0.0186078	6.4e-06	#N/A	#N/A	#N/A
rs7834802	8:102282380	A	T	0.518777	20.3666	0.0839867	0.0186102	6.4e-06	#N/A	#N/A	#N/A
rs72855627	17:79531183	T	G	0.78098	20.3324	-0.100484	0.0222845	6.5e-06	#N/A	#N/A	#N/A
rs3936237	17:79533264	A	G	0.780894	20.3081	-0.100281	0.0222527	6.6e-06	#N/A	#N/A	#N/A
rs7681239	4:103188294	A	G	0.905669	20.2599	-0.144135	0.0320222	6.8e-06	#N/A	#N/A	#N/A
rs3934711	17:79532654	A	G	0.780992	20.1988	-0.100011	0.0222528	7e-06	#N/A	#N/A	#N/A
rs2331101	5:32889284	T	C	0.748078	20.1748	-0.0971309	0.0216248	7.1e-06	#N/A	#N/A	#N/A
rs9905026	17:79531572	T	C	0.78085	20.1791	-0.0999984	0.0222609	7.1e-06	#N/A	#N/A	#N/A
rs9912074	17:79531888	G	A	0.780836	20.15	-0.099878	0.0222501	7.2e-06	#N/A	#N/A	#N/A
rs2273154	14:35433187	T	C	0.815652	20.109	-0.108885	0.0242814	7.3e-06	#N/A	#N/A	#N/A
rs6899228	5:32909367	A	G	0.740952	20.0918	-0.0964326	0.0215137	7.4e-06	#N/A	#N/A	#N/A
rs113770696	14:35444383	T	C	0.815675	20.078	-0.108826	0.0242869	7.4e-06	#N/A	#N/A	#N/A
rs112138868	14:35444385	T	C	0.815675	20.078	-0.108826	0.0242869	7.4e-06	#N/A	#N/A	#N/A
rs10142667	14:35445090	C	T	0.815665	20.0817	-0.108837	0.0242872	7.4e-06	#N/A	#N/A	#N/A
rs10130773	14:35445299	A	G	0.815676	20.0746	-0.108818	0.0242871	7.4e-06	#N/A	#N/A	#N/A
rs12449763	17:79527953	T	A	0.785786	20.098	-0.102168	0.0227896	7.4e-06	#N/A	#N/A	#N/A
rs9693846	8:22828349	A	G	0.921594	20.0538	-0.157313	0.0351291	7.5e-06	#N/A	#N/A	#N/A
rs10151445	14:35423012	C	T	0.628258	20.038	-0.0863121	0.0192817	7.6e-06	#N/A	#N/A	#N/A
rs9911739	17:79532109	G	C	0.780911	20.0372	-0.099573	0.0222445	7.6e-06	#N/A	#N/A	#N/A
rs10065346	5:32880670	T	G	0.748298	20.0064	-0.0969168	0.0216678	7.7e-06	#N/A	#N/A	#N/A
rs10140135	14:35423749	A	G	0.815835	19.9855	-0.108636	0.0243006	7.8e-06	#N/A	#N/A	#N/A
rs60152856	14:35421373	A	G	0.815841	19.9622	-0.108576	0.0243013	7.9e-06	#N/A	#N/A	#N/A
rs10068553	5:32877971	G	T	0.7482	19.9381	-0.0967837	0.0216751	8e-06	#N/A	#N/A	#N/A
rs1897223	8:102266180	G	T	0.500652	19.9287	0.0838066	0.0187732	8e-06	#N/A	#N/A	#N/A
rs3759548	14:35450333	T	C	0.81542	19.9484	-0.108466	0.0242851	8e-06	#N/A	#N/A	#N/A
rs12515450	5:32883367	C	A	0.748155	19.9242	-0.0966562	0.021654	8.1e-06	#N/A	#N/A	#N/A
rs7405454	17:79548565	G	A	0.78062	19.9227	-0.0993076	0.0222489	8.1e-06	#N/A	#N/A	#N/A
rs60073848	4:29889213	C	A	0.805142	19.8988	-0.107965	0.024203	8.2e-06	#N/A	#N/A	#N/A
#N/A	5:32890444	T	G	0.748047	19.8833	-0.0964551	0.0216312	8.2e-06	#N/A	#N/A	#N/A
rs7845953	8:22828463	T	C	0.921511	19.8942	-0.156651	0.0351213	8.2e-06	#N/A	#N/A	#N/A
rs2000694	8:102271497	A	T	0.488841	19.8898	0.0842035	0.0188806	8.2e-06	#N/A	#N/A	#N/A
rs2000693	8:102271501	T	G	0.488829	19.894	0.0842286	0.0188842	8.2e-06	#N/A	#N/A	#N/A
rs11868361	17:79551935	G	A	0.780548	19.897	-0.0992649	0.0222537	8.2e-06	#N/A	#N/A	#N/A
rs10104935	8:102279917	C	A	0.523112	19.8674	0.0834577	0.0187239	8.3e-06	#N/A	#N/A	#N/A
rs4981257	14:35443172	T	C	0.627755	19.8696	-0.085973	0.0192871	8.3e-06	#N/A	#N/A	#N/A
rs8015059	14:35443568	T	C	0.627752	19.8663	-0.0859662	0.0192872	8.3e-06	#N/A	#N/A	#N/A
rs10130877	14:35445414	A	G	0.627724	19.8564	-0.0859458	0.0192874	8.3e-06	#N/A	#N/A	#N/A
rs10130911	14:35445596	G	C	0.627766	19.8656	-0.0859719	0.0192888	8.3e-06	#N/A	#N/A	#N/A
rs10130702	14:35445364	T	C	0.62772	19.8543	-0.0859419	0.0192876	8.4e-06	#N/A	#N/A	#N/A
rs11150798	17:79529315	G	A	0.778483	19.8345	-0.0991728	0.022268	8.4e-06	#N/A	#N/A	#N/A
rs4734022	8:102280385	A	G	0.523716	19.8259	0.0831732	0.0186796	8.5e-06	#N/A	#N/A	#N/A
rs12878315	14:35441608	T	A	0.627598	19.8244	-0.0858575	0.0192832	8.5e-06	#N/A	#N/A	#N/A
rs7406704	17:79535171	C	T	0.780554	19.8282	-0.0989374	0.0222187	8.5e-06	#N/A	#N/A	#N/A
rs10105146	8:102280082	C	A	0.523433	19.7976	0.0832437	0.0187088	8.6e-06	#N/A	#N/A	#N/A
rs4981256	14:35437228	A	G	0.628026	19.7896	-0.0858095	0.0192893	8.6e-06	#N/A	#N/A	#N/A
rs10143749	14:35449171	A	G	0.627409	19.8074	-0.0858349	0.0192864	8.6e-06	#N/A	#N/A	#N/A
rs75543421	14:35471566	C	A	0.815499	19.7991	-0.108042	0.0242812	8.6e-06	#N/A	#N/A	#N/A
rs62073395	17:79530967	G	T	0.778616	19.7966	-0.0988813	0.0222238	8.6e-06	#N/A	#N/A	#N/A
rs28577270	14:35498443	A	G	0.815831	19.7547	-0.10794	0.0242854	8.8e-06	#N/A	#N/A	#N/A
rs11540758	14:35498485	T	C	0.815831	19.7547	-0.10794	0.0242854	8.8e-06	#N/A	#N/A	#N/A
rs10134907	14:35499211	C	A	0.81583	19.7531	-0.107935	0.0242855	8.8e-06	#N/A	#N/A	#N/A
rs74462850	14:35500093	T	G	0.815833	19.7468	-0.107921	0.024286	8.8e-06	#N/A	#N/A	#N/A
rs1529605	8:102261691	T	C	0.501145	19.7286	0.0834071	0.0187783	8.9e-06	#N/A	#N/A	#N/A
rs4982232	14:35435651	T	C	0.627864	19.7425	-0.0856874	0.0192848	8.9e-06	#N/A	#N/A	#N/A
rs1529604	8:102261804	T	C	0.501172	19.6852	0.083336	0.0187829	9.1e-06	#N/A	#N/A	#N/A
rs113470577	14:35386735	C	A	0.781729	19.6901	-0.100851	0.0227277	9.1e-06	#N/A	#N/A	#N/A
rs10777596	12:94887665	T	C	0.541064	19.665	-0.0834174	0.0188109	9.2e-06	#N/A	#N/A	#N/A
rs79040772	14:35503724	A	G	0.816016	19.6785	-0.107889	0.0243211	9.2e-06	#N/A	#N/A	#N/A
rs111527365	14:35503764	A	G	0.816017	19.6741	-0.107879	0.0243214	9.2e-06	#N/A	#N/A	#N/A
rs112468160	14:35504497	G	C	0.816045	19.6674	-0.10788	0.0243258	9.2e-06	#N/A	#N/A	#N/A
rs12589238	14:35442354	T	C	0.627042	19.6138	-0.0853513	0.0192721	9.5e-06	#N/A	#N/A	#N/A
rs10224980	7:104083412	T	G	0.854105	19.5642	-0.11698	0.0264472	9.7e-06	#N/A	#N/A	#N/A
rs10146407	14:35455823	T	C	0.815544	19.5789	-0.107448	0.0242831	9.7e-06	#N/A	#N/A	#N/A
rs9913794	17:79564936	C	T	0.780509	19.5732	-0.0985641	0.0222786	9.7e-06	#N/A	#N/A	#N/A
rs4981258	14:35453499	G	C	0.815631	19.5577	-0.107402	0.0242858	9.8e-06	#N/A	#N/A	#N/A
rs1028448	14:35454516	T	C	0.815633	19.5553	-0.107394	0.0242856	9.8e-06	#N/A	#N/A	#N/A
rs4982234	14:35460106	A	T	0.81563	19.5538	-0.107389	0.0242853	9.8e-06	#N/A	#N/A	#N/A
rs10145723	14:35460954	A	G	0.815631	19.5511	-0.10738	0.0242849	9.8e-06	#N/A	#N/A	#N/A
rs10777597	12:94887747	A	T	0.54114	19.5319	-0.0831322	0.0188104	9.9e-06	#N/A	#N/A	#N/A
rs2038254	14:35462134	T	C	0.815644	19.5344	-0.107327	0.0242834	9.9e-06	#N/A	#N/A	#N/A

## Sheet: Supplementary Table 7
Supplementary Table 7: Results of replication analysis for visual acuity. We tested for replication of SNPs directly associated with refractive error or myopia in previous large-scale GWAS at genome-wide significance and SNPs in LD with these hits, resulting in 743 SNPs in 94 loci. GWAS results of these SNPs are shown if passing the Bonferroni-corrected significance level (0.05/94 = 0.000532) (se…
				Current study									Previous studies
Locus	rsID	chromosome	position	Non-effect allele	Effect allele	Frequency of effect allele	ß	SE ß	p	Nearest gene	Distance to nearest gene (bp)	Function	ß	p	Phenotype	Study
1	rs11656126	17	79564542	A	G	0.3559	0.113387	0.0202369	2.1e-08	NPLOC4	0	intronic
1	rs8070929	17	79530993	T	G	0.3579	0.113174	0.0202705	2.4e-08	NPLOC4	0	exonic
1	rs11650127	17	79572253	A	G	0.3559	0.112838	0.0202407	2.5e-08	NPLOC4	0	intronic
1	rs7503221	17	79583371	A	C	0.3579	-0.112353	0.0202063	2.7e-08	NPLOC4	0	intronic
1	rs7503894	17	79583473	C	T	0.3569	-0.11228	0.0202056	2.7e-08	NPLOC4	0	intronic
1	rs71373084	17	79564930	G	C	0.3559	0.112285	0.0202263	2.8e-08	NPLOC4	0	intronic
1	rs112364254	17	79578287	A	G	0.3569	0.112255	0.0202377	2.9e-08	NPLOC4	0	intronic
1	rs6565597	17	79526821	T	C	0.3559	0.113217	0.0205831	3.8e-08	NPLOC4	0	intronic
1	rs12953229	17	79554271	A	G	0.3579	0.111081	0.0201921	3.8e-08	NPLOC4	0	intronic
1	rs67050149	17	79557043	A	C	0.3598	0.11109	0.020194	3.8e-08	NPLOC4	0	intronic
1	rs12948708	17	79558741	A	G	0.3579	0.111059	0.020197	3.8e-08	NPLOC4	0	intronic
1	rs34635363	17	79549250	A	G	0.3579	0.110949	0.0201852	3.9e-08	NPLOC4	0	intronic
1	rs8081701	17	79599441	C	T	0.3569	-0.109273	0.0201976	6.3e-08	NPLOC4	0	intronic
1	rs9905786	17	79602063	T	G	0.3549	-0.109277	0.0201967	6.3e-08	NPLOC4	0	intronic
1	rs9895741	17	79603831	G	A	0.3559	-0.109162	0.0201996	6.5e-08	NPLOC4	0	intronic
1	rs9747347	17	79606820	C	T	0.3569	-0.108816	0.0202098	7.3e-08	NPLOC4:TSPAN10	0:0	intergenic
1	rs62075722	17	79611271	G	A	0.3559	-0.108113	0.0202094	8.8e-08	NPLOC4:TSPAN10	0:0	intronic
1	rs6420484	17	79612397	G	A	0.3569	-0.107929	0.020209	9.3e-08	NPLOC4:TSPAN10	0:0	exonic	-5.943	2.8e-09	refractive error	Tedja_2018
1	rs57604384	17	79630941	G	A	0.4254	-0.0925562	0.0196621	2.5e-06	PDE6G	798	upstream
1	rs35763415	17	79622370	C	T	0.4215	-0.088382	0.0194278	5.4e-06	PDE6G	0	intronic
2	rs2573210	2	233385025	A	G	0.2237	-0.0945155	0.0238795	7.6e-05	PRSS56	147	upstream		2.79e-10	refractive error	Fan_2016
2	rs2853443	2	233379933	A	C	0.2197	0.0926261	0.024301	0.00014	PRSS56	5239	intergenic		4.6e-10	myopia	Kiefer_2013
2	rs1656404	2	233379941	A	G	0.2197	0.0926191	0.0243035	0.00014	PRSS56	5231	intergenic		5.3e-10	myopia	Kiefer_2013
2	rs1881494	2	233372766	G	C	0.2545	-0.086099	0.022808	0.00016	PRSS56	12406	intergenic

## Sheet: Supplementary Table 8
Supplementary Table 8: Associations of independent significant SNPs (rs11656126) and correlated SNPs in previous GWAS obtained from GWAS catalog (FUMA).
IndSigSNP	GenomicLocus	chr	bp	snp	FirstAuth	Trait	MappedGene	P	OrBeta
rs11656126	1	17	79526821	rs6565597	Fritsche LG	Advanced age-related macular degeneration	NPLOC4	2e-11	1.13
rs11656126	1	17	79538841	rs9911460	Han X	Spherical equivalent	NPLOC4	7e-19	0.1
rs11656126	1	17	79549250	rs34635363	Shah RL	Refractive astigmatism	NPLOC4	2e-09	0.018
rs11656126	1	17	79557043	rs67050149	Gao XR	Intraocular pressure	NPLOC4	7e-12	0.096
rs11656126	1	17	79564930	rs71373084	Boutin TS	Cataracts (operation)	NPLOC4	2e-12	1.07327
rs11656126	1	17	79572253	rs11650127	Choquet H	Central corneal thickness	NPLOC4	5e-11	1.96
rs11656126	1	17	79578287	rs112364254	Choquet H	Cataracts	NPLOC4	2e-18	1.04406
rs11656126	1	17	79583473	rs7503894	Currant H	Retinal nerve fibre layer thickness or ganglion cell inner plexiform layer thickness (MTAG)	NPLOC4	2e-29	0.56
rs11656126	1	17	79583473	rs7503894	Currant H	Retinal nerve fibre layer (RNFL) thickness	NPLOC4	4e-22	0.37
rs11656126	1	17	79583473	rs7503894	Currant H	Ganglion cell inner plexiform layer (GCIPL) thickness	NPLOC4	2e-29	0.56
rs11656126	1	17	79585492	rs75078292	Plotnikov D	Strabismus	NPLOC4	2e-08	1.25
rs11656126	1	17	79602063	rs9905786	Han X	Optic disc size	NPLOC4	5e-25	0.02
rs11656126	1	17	79606820	rs9747347	Morgan MD	Red vs. brown/black hair color	NPLOC4, TSPAN10	3e-21	1.12
rs11656126	1	17	79606820	rs9747347	Hysi PG	Refractive error	NPLOC4, TSPAN10	2e-50	NA
rs11656126	1	17	79606820	rs9747347	Pickrell JK	Myopia	NPLOC4, TSPAN10	2e-18	1.074
rs11656126	1	17	79606820	rs9747347	Galvan-Femenia I	Hair morphology traits	NPLOC4, TSPAN10	1e-08	0.320571
rs11656126	1	17	79606820	rs9747347	Galvan-Femenia I	Hair morphology traits	NPLOC4, TSPAN10	2e-09	0.5263
rs11656126	1	17	79606820	rs9747347	Kichaev G	Hair color	NPLOC4, TSPAN10	6e-279	NA
rs11656126	1	17	79611271	rs62075722	Morgan MD	Brown vs. black hair color	NPLOC4, TSPAN10	8e-70	1.261
rs11656126	1	17	79611271	rs62075722	Shah RL	Corneal astigmatism	NPLOC4, TSPAN10	8e-09	1.075
rs11656126	1	17	79611271	rs62075722	Shah RL	Corneal astigmatism	NPLOC4, TSPAN10	2e-13	0.022
rs11656126	1	17	79611326	rs62075723	Tedja MS	Myopia (age of diagnosis)	TSPAN10, NPLOC4	6e-13	0.0568
rs11656126	1	17	79612397	rs6420484	Tedja MS	Spherical equivalent or myopia (age of diagnosis)	NPLOC4, TSPAN10	3e-09	5.943
rs11656126	1	17	79612397	rs6420484	Kichaev G	Lung function (FEV1/FVC)	NPLOC4, TSPAN10	3e-08	NA
rs11656126	1	17	79612397	rs6420484	Simcoe M	Eye color	NPLOC4, TSPAN10	8e-90	0.161
rs11656126	1	17	79615572	rs7405453	Gao XR	Macular thickness	TSPAN10	1e-118	1.572
rs11656126	1	17	79615572	rs7405453	Gao XR	Intraocular pressure	TSPAN10	2e-13	0.1041
rs11656126	1	17	79622370	rs35763415	Morgan MD	Blond vs. brown/black hair color	PDE6G	7e-19	1.072
rs11656126	1	17	79622370	rs35763415	Lee JJ	Cognitive performance (MTAG)	PDE6G	2e-08	0.0132
rs11656126	1	17	79686552	rs11868178	Sinnott-Armstrong N	Gamma glutamyl transferase levels	SLC25A10	2e-09	0.0147

## Sheet: Supplementary Table 9
Supplementary Table 9: eQTLs of top hits on chromosome 17 (FUMA), sorted in increasing order of visual acuity GWAS association p value.
SNP	ID	database	tissue	gene symbol	risk-increasing allele	effect size	FDR
rs11656126	17:79564542	eQTLcatalogue	CEDAR_T-cell_CD4	OXLD1	G	0.108307	0.000142584
rs11656126	17:79564542	eQTLcatalogue	CEDAR_T-cell_CD8	OXLD1	G	0.135423	2.04383e-08
rs11656126	17:79564542	eQTLcatalogue	Fairfax_2014_naive	PDE6G	G	-0.0869121	4.09489e-07
rs11656126	17:79564542	eQTLcatalogue	GENCORD_ge_fibroblast	ARL16	G	0.147176	0.0138387
rs11656126	17:79564542	eQTLcatalogue	GENCORD_ge_T-cell	ARL16	G	0.241519	0.00421505
rs11656126	17:79564542	eQTLcatalogue	GEUVADIS_ge_LCL	ARL16	G	0.108366	0.00281977
rs11656126	17:79564542	eQTLcatalogue	Kasela_2017_T-cell_CD4	OXLD1	G	0.117103	7.5574e-05
rs11656126	17:79564542	eQTLcatalogue	Kasela_2017_T-cell_CD8	OXLD1	G	0.126291	0.000973315
rs11656126	17:79564542	eQTLcatalogue	Lepik_2017_ge_blood	OXLD1	G	0.0814451	5.2956e-09
rs11656126	17:79564542	eQTLcatalogue	Lepik_2017_ge_blood	ARL16	G	0.12249	2.85175e-05
rs11656126	17:79564542	eQTLcatalogue	TwinsUK_ge_blood	ARL16	G	0.179711	0.00081261
rs11656126	17:79564542	eQTLcatalogue	TwinsUK_ge_fat	ARL16	G	0.0967762	0.00399529
rs11656126	17:79564542	eQTLcatalogue	TwinsUK_ge_LCL	NPLOC4	G	-0.0617581	0.0250533
rs11656126	17:79564542	eQTLcatalogue	TwinsUK_ge_LCL	ARL16	G	0.119374	7.36395e-06
rs11656126	17:79564542	eQTLcatalogue	TwinsUK_ge_skin	ARL16	G	0.149122	1.97005e-05
rs11656126	17:79564542	PsychENCODE	PsychENCODE_eQTLs	MYADML2	G	-0.0843095	0.000190216
rs11656126	17:79564542	PsychENCODE	PsychENCODE_eQTLs	OXLD1	G	0.0595893	0.0023632
rs11656126	17:79564542	PsychENCODE	PsychENCODE_eQTLs	ARL16	G	0.0852617	2.24312e-07
rs11656126	17:79564542	DICE	T_CD4_naive	ARL16	G	0.736395	0.049
rs11656126	17:79564542	DICE	T_CD8_naive	ARL16	G	0.749472	0.049
rs11656126	17:79564542	eQTLGen	eQTLGen_cis_eQTLs	DCXR	G	7.104	0
rs11656126	17:79564542	eQTLGen	eQTLGen_cis_eQTLs	NPLOC4	G	-6.9876	0
rs11656126	17:79564542	eQTLGen	eQTLGen_cis_eQTLs	ACTG1	G	7.4751	0
rs11656126	17:79564542	eQTLGen	eQTLGen_cis_eQTLs	CCDC137	G	4.6922	0.00775471
rs11656126	17:79564542	eQTLGen	eQTLGen_cis_eQTLs	OXLD1	G	44.1219	0
rs11656126	17:79564542	eQTLGen	eQTLGen_cis_eQTLs	ARL16	G	30.9159	0
rs11656126	17:79564542	BIOSQTL	BIOS_eQTL_geneLevel	ACTG1	G	4.04845	0.0299493
rs11656126	17:79564542	BIOSQTL	BIOS_eQTL_geneLevel	ACTG1	G	4.79978	0.0013196
rs11656126	17:79564542	BIOSQTL	BIOS_eQTL_geneLevel	CCDC137	G	18.6147	0
rs11656126	17:79564542	BIOSQTL	BIOS_eQTL_geneLevel	CCDC137	G	6.49122	0
rs11656126	17:79564542	BIOSQTL	BIOS_eQTL_geneLevel	HGS	G	12.2135	0
rs11656126	17:79564542	BIOSQTL	BIOS_eQTL_geneLevel	PDE6G	G	4.32045	0.0102044
rs11656126	17:79564542	BIOSQTL	BIOS_eQTL_geneLevel	OXLD1	G	18.6147	0
rs11656126	17:79564542	BIOSQTL	BIOS_eQTL_geneLevel	ARL16	G	12.2135	0
rs11656126	17:79564542	BIOSQTL	BIOS_eQTL_geneLevel	ARL16	G	13.7309	0
rs11656126	17:79564542	CMC	CMC_SVA_cis	ARL16	G	1	0.009
rs11656126	17:79564542	GTEx/v8	Adipose_Subcutaneous	ARL16	G	0.20062	1.85453e-105
rs11656126	17:79564542	GTEx/v8	Adipose_Visceral_Omentum	ARL16	G	0.223124	1.46441e-105
rs11656126	17:79564542	GTEx/v8	Whole_Blood	OXLD1	G	0.120374	9.40075e-18
rs11656126	17:79564542	GTEx/v8	Whole_Blood	ARL16	G	0.257877	7.03152e-160
rs11656126	17:79564542	GTEx/v8	Artery_Tibial	ARL16	G	0.177038	7.54093e-94
rs11656126	17:79564542	GTEx/v8	Esophagus_Mucosa	ARL16	G	0.273721	2.7871e-131
rs11656126	17:79564542	GTEx/v8	Lung	ARL16	G	0.298237	2.54924e-106
rs11656126	17:79564542	GTEx/v8	Muscle_Skeletal	SLC25A10	G	-0.144946	8.79053e-08
rs11656126	17:79564542	GTEx/v8	Muscle_Skeletal	ARL16	G	0.166724	3.7848e-98
rs11656126	17:79564542	GTEx/v8	Skin_Not_Sun_Exposed_Suprapubic	ARL16	G	0.268317	3.81736e-113
rs11656126	17:79564542	GTEx/v8	Skin_Sun_Exposed_Lower_leg	ARL16	G	0.252678	5.74412e-127
rs11656126	17:79564542	GTEx/v8	Testis	PDE6G	G	-0.598268	7.62398e-57
rs11656126	17:79564542	GTEx/v8	Thyroid	ARL16	G	0.301173	1.08846e-121
rs11656126	17:79564542	GTEx/v7	Adipose_Visceral_Omentum	ARL16	G	0.313846	5.46944e-63
rs11656126	17:79564542	GTEx/v7	Whole_Blood	OXLD1	G	0.118382	1.33576e-11
rs11656126	17:79564542	GTEx/v7	Whole_Blood	ARL16	G	0.264033	1.09474e-80
rs11656126	17:79564542	GTEx/v7	Lung	ARL16	G	0.291641	2.30134e-77
rs11656126	17:79564542	GTEx/v7	Skin_Not_Sun_Exposed_Suprapubic	ARL16	G	0.304936	2.70163e-64
rs11656126	17:79564542	GTEx/v7	Skin_Sun_Exposed_Lower_leg	ARL16	G	0.247889	1.82462e-80
rs11656126	17:79564542	GTEx/v7	Testis	PDE6G	G	-0.534799	7.99416e-35
rs11656126	17:79564542	GTEx/v7	Thyroid	ARL16	G	0.338281	7.42798e-85
rs11656126	17:79564542	GTEx/v6	Testis	PDE6G	G	-4.68197	0.000378299
rs11656126	17:79564542	GTEx/v6	Thyroid	ARL16	G	4.90706	0.000224494
rs8070929	17:79530993	eQTLcatalogue	BLUEPRINT_ge_T-cell	OXLD1	G	0.135229	1.1011e-07
rs8070929	17:79530993	eQTLcatalogue	CEDAR_T-cell_CD4	OXLD1	G	0.111833	0.000107637
rs8070929	17:79530993	eQTLcatalogue	CEDAR_T-cell_CD8	OXLD1	G	0.135283	6.0666e-08
rs8070929	17:79530993	eQTLcatalogue	Fairfax_2014_naive	PDE6G	G	-0.0809038	9.2457e-06
rs8070929	17:79530993	eQTLcatalogue	GENCORD_ge_fibroblast	ARL16	G	0.153332	0.0117967
rs8070929	17:79530993	eQTLcatalogue	GENCORD_ge_T-cell	ARL16	G	0.246325	0.0068447
rs8070929	17:79530993	eQTLcatalogue	GEUVADIS_ge_LCL	ARL16	G	0.106428	0.00407019
rs8070929	17:79530993	eQTLcatalogue	Kasela_2017_T-cell_CD4	OXLD1	G	0.112225	0.000483088
rs8070929	17:79530993	eQTLcatalogue	Kasela_2017_T-cell_CD8	OXLD1	G	0.124568	0.00209743
rs8070929	17:79530993	eQTLcatalogue	Lepik_2017_ge_blood	OXLD1	G	0.080341	1.67736e-08
rs8070929	17:79530993	eQTLcatalogue	Lepik_2017_ge_blood	ARL16	G	0.125097	1.7646e-05
rs8070929	17:79530993	eQTLcatalogue	TwinsUK_ge_blood	ARL16	G	0.172521	0.00183453
rs8070929	17:79530993	eQTLcatalogue	TwinsUK_ge_fat	ARL16	G	0.0940705	0.00592375
rs8070929	17:79530993	eQTLcatalogue	TwinsUK_ge_LCL	NPLOC4	G	-0.0617334	0.0192394
rs8070929	17:79530993	eQTLcatalogue	TwinsUK_ge_LCL	ARL16	G	0.119246	4.75424e-06
rs8070929	17:79530993	eQTLcatalogue	TwinsUK_ge_skin	ARL16	G	0.142707	5.96545e-05
rs8070929	17:79530993	PsychENCODE	PsychENCODE_eQTLs	MYADML2	G	-0.0833184	0.000276217
rs8070929	17:79530993	PsychENCODE	PsychENCODE_eQTLs	OXLD1	G	0.0617699	0.00138384
rs8070929	17:79530993	PsychENCODE	PsychENCODE_eQTLs	ARL16	G	0.0847793	3.32301e-07
rs8070929	17:79530993	eQTLGen	eQTLGen_cis_eQTLs	DCXR	G	6.9251	0
rs8070929	17:79530993	eQTLGen	eQTLGen_cis_eQTLs	NPLOC4	G	-7.2257	0
rs8070929	17:79530993	eQTLGen	eQTLGen_cis_eQTLs	ACTG1	G	6.3466	0
rs8070929	17:79530993	eQTLGen	eQTLGen_cis_eQTLs	CCDC137	G	4.6582	0.0092145
rs8070929	17:79530993	eQTLGen	eQTLGen_cis_eQTLs	OXLD1	G	44.6906	0
rs8070929	17:79530993	eQTLGen	eQTLGen_cis_eQTLs	ARL16	G	30.6996	0
rs8070929	17:79530993	BIOSQTL	BIOS_eQTL_geneLevel	ACTG1	G	4.01344	0.034303
rs8070929	17:79530993	BIOSQTL	BIOS_eQTL_geneLevel	ACTG1	G	4.6541	0.00242755
rs8070929	17:79530993	BIOSQTL	BIOS_eQTL_geneLevel	CCDC137	G	18.8421	0
rs8070929	17:79530993	BIOSQTL	BIOS_eQTL_geneLevel	CCDC137	G	6.49531	0
rs8070929	17:79530993	BIOSQTL	BIOS_eQTL_geneLevel	HGS	G	12.4935	0
rs8070929	17:79530993	BIOSQTL	BIOS_eQTL_geneLevel	PDE6G	G	4.19456	0.0169074
rs8070929	17:79530993	BIOSQTL	BIOS_eQTL_geneLevel	OXLD1	G	18.8421	0
rs8070929	17:79530993	BIOSQTL	BIOS_eQTL_geneLevel	ARL16	G	12.4935	0
rs8070929	17:79530993	BIOSQTL	BIOS_eQTL_geneLevel	ARL16	G	13.9697	0
rs8070929	17:79530993	CMC	CMC_SVA_cis	ARL16	G	1	0.009
rs8070929	17:79530993	GTEx/v8	Adipose_Subcutaneous	ARL16	G	0.209713	1.85453e-105
rs8070929	17:79530993	GTEx/v8	Whole_Blood	OXLD1	G	0.11889	9.40075e-18
rs8070929	17:79530993	GTEx/v8	Whole_Blood	ARL16	G	0.257866	7.03152e-160
rs8070929	17:79530993	GTEx/v8	Artery_Tibial	ARL16	G	0.180748	7.54093e-94
rs8070929	17:79530993	GTEx/v8	Esophagus_Mucosa	ARL16	G	0.277944	2.7871e-131
rs8070929	17:79530993	GTEx/v8	Heart_Left_Ventricle	ARL16	G	0.252621	1.01174e-65
rs8070929	17:79530993	GTEx/v8	Lung	ARL16	G	0.303353	2.54924e-106
rs8070929	17:79530993	GTEx/v8	Muscle_Skeletal	ARL16	G	0.170878	3.7848e-98
rs8070929	17:79530993	GTEx/v8	Skin_Not_Sun_Exposed_Suprapubic	ARL16	G	0.270519	3.81736e-113
rs8070929	17:79530993	GTEx/v8	Skin_Sun_Exposed_Lower_leg	ARL16	G	0.264453	5.74412e-127
rs8070929	17:79530993	GTEx/v8	Testis	PDE6G	G	-0.592665	7.62398e-57
rs8070929	17:79530993	GTEx/v8	Thyroid	ARL16	G	0.292821	1.08846e-121
rs8070929	17:79530993	GTEx/v7	Adipose_Visceral_Omentum	ARL16	G	0.313512	5.46944e-63
rs8070929	17:79530993	GTEx/v7	Whole_Blood	OXLD1	G	0.117631	1.33576e-11
rs8070929	17:79530993	GTEx/v7	Whole_Blood	ARL16	G	0.261574	1.09474e-80
rs8070929	17:79530993	GTEx/v7	Lung	ARL16	G	0.298728	2.30134e-77
rs8070929	17:79530993	GTEx/v7	Muscle_Skeletal	ARL16	G	0.212389	1.82822e-61
rs8070929	17:79530993	GTEx/v7	Skin_Not_Sun_Exposed_Suprapubic	ARL16	G	0.298985	2.70163e-64
rs8070929	17:79530993	GTEx/v7	Skin_Sun_Exposed_Lower_leg	ARL16	G	0.254786	1.82462e-80
rs8070929	17:79530993	GTEx/v7	Testis	PDE6G	G	-0.537664	7.99416e-35
rs8070929	17:79530993	GTEx/v7	Thyroid	ARL16	G	0.329598	7.42798e-85
rs8070929	17:79530993	GTEx/v6	Testis	PDE6G	G	-4.57119	0.000378299
rs8070929	17:79530993	GTEx/v6	Thyroid	ARL16	G	4.59893	0.000224494
rs11650127	17:79572253	eQTLcatalogue	CEDAR_T-cell_CD4	OXLD1	G	0.10768	0.000168327
rs11650127	17:79572253	eQTLcatalogue	CEDAR_T-cell_CD8	OXLD1	G	0.13498	2.32523e-08
rs11650127	17:79572253	eQTLcatalogue	Fairfax_2014_naive	PDE6G	G	-0.0885356	2.06077e-07
rs11650127	17:79572253	eQTLcatalogue	GENCORD_ge_fibroblast	ARL16	G	0.147094	0.013847
rs11650127	17:79572253	eQTLcatalogue	GENCORD_ge_T-cell	ARL16	G	0.241347	0.0042363
rs11650127	17:79572253	eQTLcatalogue	GEUVADIS_ge_LCL	ARL16	G	0.108366	0.00281977
rs11650127	17:79572253	eQTLcatalogue	Kasela_2017_T-cell_CD4	OXLD1	G	0.117783	6.15e-05
rs11650127	17:79572253	eQTLcatalogue	Kasela_2017_T-cell_CD8	OXLD1	G	0.125883	0.00107269
rs11650127	17:79572253	eQTLcatalogue	Lepik_2017_ge_blood	OXLD1	G	0.0739371	2.62283e-07
rs11650127	17:79572253	eQTLcatalogue	Lepik_2017_ge_blood	ARL16	G	0.102284	0.00405664
rs11650127	17:79572253	eQTLcatalogue	TwinsUK_ge_blood	ARL16	G	0.179711	0.00081261
rs11650127	17:79572253	eQTLcatalogue	TwinsUK_ge_fat	ARL16	G	0.0967762	0.00399529
rs11650127	17:79572253	eQTLcatalogue	TwinsUK_ge_LCL	NPLOC4	G	-0.0617581	0.0250533
rs11650127	17:79572253	eQTLcatalogue	TwinsUK_ge_LCL	ARL16	G	0.119374	7.36395e-06
rs11650127	17:79572253	eQTLcatalogue	TwinsUK_ge_skin	ARL16	G	0.149122	1.97005e-05
rs11650127	17:79572253	PsychENCODE	PsychENCODE_eQTLs	MYADML2	G	-0.0846285	0.00016837
rs11650127	17:79572253	PsychENCODE	PsychENCODE_eQTLs	OXLD1	G	0.0591497	0.00260063
rs11650127	17:79572253	PsychENCODE	PsychENCODE_eQTLs	ARL16	G	0.0852845	2.08939e-07
rs11650127	17:79572253	DICE	T_CD4_naive	ARL16	G	0.736395	0.049
rs11650127	17:79572253	DICE	T_CD8_naive	ARL16	G	0.749472	0.049
rs11650127	17:79572253	eQTLGen	eQTLGen_cis_eQTLs	DCXR	G	7.1032	0
rs11650127	17:79572253	eQTLGen	eQTLGen_cis_eQTLs	NPLOC4	G	-6.9385	0
rs11650127	17:79572253	eQTLGen	eQTLGen_cis_eQTLs	ACTG1	G	7.2749	0
rs11650127	17:79572253	eQTLGen	eQTLGen_cis_eQTLs	CCDC137	G	4.5338	0.0164678
rs11650127	17:79572253	eQTLGen	eQTLGen_cis_eQTLs	OXLD1	G	44.0658	0
rs11650127	17:79572253	eQTLGen	eQTLGen_cis_eQTLs	ARL16	G	30.8584	0
rs11650127	17:79572253	BIOSQTL	BIOS_eQTL_geneLevel	ACTG1	G	4.05243	0.0294313
rs11650127	17:79572253	BIOSQTL	BIOS_eQTL_geneLevel	ACTG1	G	4.79978	0.0013196
rs11650127	17:79572253	BIOSQTL	BIOS_eQTL_geneLevel	CCDC137	G	18.6314	0
rs11650127	17:79572253	BIOSQTL	BIOS_eQTL_geneLevel	CCDC137	G	6.49122	0
rs11650127	17:79572253	BIOSQTL	BIOS_eQTL_geneLevel	HGS	G	12.1993	0
rs11650127	17:79572253	BIOSQTL	BIOS_eQTL_geneLevel	PDE6G	G	4.31647	0.0103422
rs11650127	17:79572253	BIOSQTL	BIOS_eQTL_geneLevel	OXLD1	G	18.6314	0
rs11650127	17:79572253	BIOSQTL	BIOS_eQTL_geneLevel	ARL16	G	12.1993	0
rs11650127	17:79572253	BIOSQTL	BIOS_eQTL_geneLevel	ARL16	G	13.7165	0
rs11650127	17:79572253	CMC	CMC_SVA_cis	CCDC137	G	1	0.049
rs11650127	17:79572253	CMC	CMC_SVA_cis	ARL16	G	1	0.009
rs11650127	17:79572253	GTEx/v8	Adipose_Subcutaneous	ARL16	G	0.20847	1.85453e-105
rs11650127	17:79572253	GTEx/v8	Adipose_Visceral_Omentum	ARL16	G	0.22501	1.46441e-105
rs11650127	17:79572253	GTEx/v8	Whole_Blood	OXLD1	G	0.116314	9.40075e-18
rs11650127	17:79572253	GTEx/v8	Whole_Blood	ARL16	G	0.255664	7.03152e-160
rs11650127	17:79572253	GTEx/v8	Artery_Tibial	ARL16	G	0.180764	7.54093e-94
rs11650127	17:79572253	GTEx/v8	Esophagus_Mucosa	ARL16	G	0.274409	2.7871e-131
rs11650127	17:79572253	GTEx/v8	Heart_Left_Ventricle	ARL16	G	0.252998	1.01174e-65
rs11650127	17:79572253	GTEx/v8	Lung	ARL16	G	0.298237	2.54924e-106
rs11650127	17:79572253	GTEx/v8	Muscle_Skeletal	SLC25A10	G	-0.145527	8.79053e-08
rs11650127	17:79572253	GTEx/v8	Muscle_Skeletal	ARL16	G	0.165156	3.7848e-98
rs11650127	17:79572253	GTEx/v8	Skin_Not_Sun_Exposed_Suprapubic	ARL16	G	0.27192	3.81736e-113
rs11650127	17:79572253	GTEx/v8	Skin_Sun_Exposed_Lower_leg	ARL16	G	0.257559	5.74412e-127
rs11650127	17:79572253	GTEx/v8	Testis	PDE6G	G	-0.607294	7.62398e-57
rs11650127	17:79572253	GTEx/v8	Thyroid	ARL16	G	0.296172	1.08846e-121
rs11650127	17:79572253	GTEx/v7	Adipose_Visceral_Omentum	ARL16	G	0.311233	5.46944e-63
rs11650127	17:79572253	GTEx/v7	Whole_Blood	OXLD1	G	0.119491	1.33576e-11
rs11650127	17:79572253	GTEx/v7	Whole_Blood	ARL16	G	0.267564	1.09474e-80
rs11650127	17:79572253	GTEx/v7	Lung	ARL16	G	0.309344	2.30134e-77
rs11650127	17:79572253	GTEx/v7	Skin_Not_Sun_Exposed_Suprapubic	ARL16	G	0.323862	2.70163e-64
rs11650127	17:79572253	GTEx/v7	Testis	PDE6G	G	-0.517176	7.99416e-35
rs11650127	17:79572253	GTEx/v7	Thyroid	ARL16	G	0.342646	7.42798e-85
rs11650127	17:79572253	GTEx/v6	Testis	PDE6G	G	-4.67577	0.000378299
rs11650127	17:79572253	GTEx/v6	Thyroid	ARL16	G	4.92931	0.000224494
rs7503221	17:79583371	eQTLcatalogue	CEDAR_T-cell_CD4	OXLD1	A	-0.10737	0.00018816
rs7503894	17:79583473	eQTLcatalogue	CEDAR_T-cell_CD4	OXLD1	C	-0.106913	0.000197537
rs7503221	17:79583371	eQTLcatalogue	CEDAR_T-cell_CD8	OXLD1	A	-0.134841	2.50362e-08
rs7503894	17:79583473	eQTLcatalogue	CEDAR_T-cell_CD8	OXLD1	C	-0.134298	2.68927e-08
rs7503221	17:79583371	eQTLcatalogue	Fairfax_2014_naive	PDE6G	A	0.0899678	1.03919e-07
rs7503894	17:79583473	eQTLcatalogue	Fairfax_2014_naive	PDE6G	C	0.0898179	1.08365e-07
rs7503221	17:79583371	eQTLcatalogue	GENCORD_ge_fibroblast	ARL16	A	-0.146955	0.0139353
rs7503894	17:79583473	eQTLcatalogue	GENCORD_ge_fibroblast	ARL16	C	-0.146959	0.0139629
rs7503221	17:79583371	eQTLcatalogue	GENCORD_ge_T-cell	ARL16	A	-0.241097	0.00427463
rs7503894	17:79583473	eQTLcatalogue	GENCORD_ge_T-cell	ARL16	C	-0.241093	0.00428874
rs7503221	17:79583371	eQTLcatalogue	GEUVADIS_ge_LCL	ARL16	A	-0.108366	0.00281977
rs7503894	17:79583473	eQTLcatalogue	GEUVADIS_ge_LCL	ARL16	C	-0.108366	0.00281977
rs7503221	17:79583371	eQTLcatalogue	Kasela_2017_T-cell_CD4	OXLD1	A	-0.118793	4.52369e-05
rs7503894	17:79583473	eQTLcatalogue	Kasela_2017_T-cell_CD4	OXLD1	C	-0.118317	4.96732e-05
rs7503221	17:79583371	eQTLcatalogue	Kasela_2017_T-cell_CD8	OXLD1	A	-0.1258	0.00109974
rs7503894	17:79583473	eQTLcatalogue	Kasela_2017_T-cell_CD8	OXLD1	C	-0.125406	0.00115434
rs7503894	17:79583473	eQTLcatalogue	Lepik_2017_ge_blood	OXLD1	C	-0.0786308	1.7948e-08
rs7503894	17:79583473	eQTLcatalogue	Lepik_2017_ge_blood	ARL16	C	-0.119745	4.14006e-05
rs7503221	17:79583371	eQTLcatalogue	TwinsUK_ge_blood	ARL16	A	-0.17976	0.00062645
rs7503894	17:79583473	eQTLcatalogue	TwinsUK_ge_blood	ARL16	C	-0.179711	0.00081261
rs7503221	17:79583371	eQTLcatalogue	TwinsUK_ge_fat	ARL16	A	-0.0967762	0.00399529
rs7503894	17:79583473	eQTLcatalogue	TwinsUK_ge_fat	ARL16	C	-0.0967762	0.00399529
rs7503221	17:79583371	eQTLcatalogue	TwinsUK_ge_LCL	NPLOC4	A	0.0617581	0.0250533
rs7503221	17:79583371	eQTLcatalogue	TwinsUK_ge_LCL	ARL16	A	-0.119374	7.36395e-06
rs7503894	17:79583473	eQTLcatalogue	TwinsUK_ge_LCL	NPLOC4	C	0.0617581	0.0250533
rs7503894	17:79583473	eQTLcatalogue	TwinsUK_ge_LCL	ARL16	C	-0.119374	7.36395e-06
rs7503221	17:79583371	eQTLcatalogue	TwinsUK_ge_skin	ARL16	A	-0.148657	1.89878e-05
rs7503894	17:79583473	eQTLcatalogue	TwinsUK_ge_skin	ARL16	C	-0.149122	1.97005e-05
rs7503894	17:79583473	PsychENCODE	PsychENCODE_eQTLs	MYADML2	C	0.0833175	0.000222791
rs7503894	17:79583473	PsychENCODE	PsychENCODE_eQTLs	OXLD1	C	-0.0588206	0.00271382
rs7503894	17:79583473	PsychENCODE	PsychENCODE_eQTLs	ARL16	C	-0.0848677	2.2396e-07
rs7503221	17:79583371	DICE	T_CD4_naive	ARL16	A	-0.736395	0.049
rs7503894	17:79583473	DICE	T_CD4_naive	ARL16	C	-0.736395	0.049
rs7503221	17:79583371	DICE	T_CD8_naive	ARL16	A	-0.749472	0.049
rs7503894	17:79583473	DICE	T_CD8_naive	ARL16	C	-0.749472	0.049
rs7503221	17:79583371	eQTLGen	eQTLGen_cis_eQTLs	DCXR	A	7.0532	0
rs7503221	17:79583371	eQTLGen	eQTLGen_cis_eQTLs	NPLOC4	A	-7.5607	0
rs7503221	17:79583371	eQTLGen	eQTLGen_cis_eQTLs	ACTG1	A	6.719	0
rs7503221	17:79583371	eQTLGen	eQTLGen_cis_eQTLs	OXLD1	A	42.8964	0
rs7503221	17:79583371	eQTLGen	eQTLGen_cis_eQTLs	ARL16	A	30.9603	0
rs7503894	17:79583473	eQTLGen	eQTLGen_cis_eQTLs	DCXR	C	7.2137	0
rs7503894	17:79583473	eQTLGen	eQTLGen_cis_eQTLs	NPLOC4	C	-6.8395	0
rs7503894	17:79583473	eQTLGen	eQTLGen_cis_eQTLs	ACTG1	C	7.5641	0
rs7503894	17:79583473	eQTLGen	eQTLGen_cis_eQTLs	CCDC137	C	4.9851	0.00198178
rs7503894	17:79583473	eQTLGen	eQTLGen_cis_eQTLs	OXLD1	C	43.9722	0
rs7503894	17:79583473	eQTLGen	eQTLGen_cis_eQTLs	ARL16	C	30.5298	0
rs7503221	17:79583371	BIOSQTL	BIOS_eQTL_geneLevel	ACTG1	A	4.01599	0.0340144
rs7503221	17:79583371	BIOSQTL	BIOS_eQTL_geneLevel	ACTG1	A	4.76373	0.00148601
rs7503221	17:79583371	BIOSQTL	BIOS_eQTL_geneLevel	CCDC137	A	18.629	0
rs7503221	17:79583371	BIOSQTL	BIOS_eQTL_geneLevel	CCDC137	A	6.48881	0
rs7503221	17:79583371	BIOSQTL	BIOS_eQTL_geneLevel	HGS	A	12.2219	0
rs7503221	17:79583371	BIOSQTL	BIOS_eQTL_geneLevel	PDE6G	A	4.29661	0.0112929
rs7503221	17:79583371	BIOSQTL	BIOS_eQTL_geneLevel	OXLD1	A	18.629	0
rs7503221	17:79583371	BIOSQTL	BIOS_eQTL_geneLevel	ARL16	A	12.2219	0
rs7503221	17:79583371	BIOSQTL	BIOS_eQTL_geneLevel	ARL16	A	13.7536	0
rs7503894	17:79583473	BIOSQTL	BIOS_eQTL_geneLevel	ACTG1	C	4.00886	0.0348769
rs7503894	17:79583473	BIOSQTL	BIOS_eQTL_geneLevel	ACTG1	C	4.78252	0.00136202
rs7503894	17:79583473	BIOSQTL	BIOS_eQTL_geneLevel	CCDC137	C	18.5343	0
rs7503894	17:79583473	BIOSQTL	BIOS_eQTL_geneLevel	CCDC137	C	6.50089	0
rs7503894	17:79583473	BIOSQTL	BIOS_eQTL_geneLevel	HGS	C	11.5617	0
rs7503894	17:79583473	BIOSQTL	BIOS_eQTL_geneLevel	PDE6G	C	4.21133	0.0157949
rs7503894	17:79583473	BIOSQTL	BIOS_eQTL_geneLevel	OXLD1	C	18.5343	0
rs7503894	17:79583473	BIOSQTL	BIOS_eQTL_geneLevel	ARL16	C	11.5617	0
rs7503894	17:79583473	BIOSQTL	BIOS_eQTL_geneLevel	ARL16	C	13.0562	0
rs7503221	17:79583371	CMC	CMC_SVA_cis	ARL16	A	1	0.009
rs7503221	17:79583371	CMC	CMC_SVA_cis	CCDC137	A	1	0.049
rs7503894	17:79583473	CMC	CMC_SVA_cis	ARL16	C	1	0.009
rs7503894	17:79583473	CMC	CMC_SVA_cis	CCDC137	C	1	0.049
rs7503894	17:79583473	GTEx/v8	Adipose_Subcutaneous	ARL16	C	-0.20062	1.85453e-105
rs7503894	17:79583473	GTEx/v8	Adipose_Visceral_Omentum	ARL16	C	-0.223124	1.46441e-105
rs7503894	17:79583473	GTEx/v8	Whole_Blood	OXLD1	C	-0.120374	9.40075e-18
rs7503894	17:79583473	GTEx/v8	Whole_Blood	ARL16	C	-0.257877	7.03152e-160
rs7503894	17:79583473	GTEx/v8	Artery_Tibial	ARL16	C	-0.177038	7.54093e-94
rs7503894	17:79583473	GTEx/v8	Esophagus_Mucosa	ARL16	C	-0.273721	2.7871e-131
rs7503894	17:79583473	GTEx/v8	Lung	ARL16	C	-0.298237	2.54924e-106
rs7503894	17:79583473	GTEx/v8	Muscle_Skeletal	SLC25A10	C	0.144946	8.79053e-08
rs7503894	17:79583473	GTEx/v8	Muscle_Skeletal	ARL16	C	-0.166724	3.7848e-98
rs7503894	17:79583473	GTEx/v8	Skin_Not_Sun_Exposed_Suprapubic	ARL16	C	-0.268317	3.81736e-113
rs7503894	17:79583473	GTEx/v8	Skin_Sun_Exposed_Lower_leg	ARL16	C	-0.252678	5.74412e-127
rs7503894	17:79583473	GTEx/v8	Testis	PDE6G	C	0.598268	7.62398e-57
rs7503894	17:79583473	GTEx/v8	Thyroid	ARL16	C	-0.301173	1.08846e-121
rs7503894	17:79583473	GTEx/v7	Adipose_Visceral_Omentum	ARL16	C	-0.314313	5.46944e-63
rs7503894	17:79583473	GTEx/v7	Whole_Blood	OXLD1	C	-0.117834	1.33576e-11
rs7503894	17:79583473	GTEx/v7	Whole_Blood	ARL16	C	-0.265759	1.09474e-80
rs7503894	17:79583473	GTEx/v7	Lung	ARL16	C	-0.290806	2.30134e-77
rs7503894	17:79583473	GTEx/v7	Skin_Not_Sun_Exposed_Suprapubic	ARL16	C	-0.305055	2.70163e-64
rs7503894	17:79583473	GTEx/v7	Skin_Sun_Exposed_Lower_leg	ARL16	C	-0.247813	1.82462e-80
rs7503894	17:79583473	GTEx/v7	Testis	PDE6G	C	0.535906	7.99416e-35
rs7503894	17:79583473	GTEx/v7	Thyroid	ARL16	C	-0.33871	7.42798e-85
rs7503894	17:79583473	GTEx/v6	Testis	PDE6G	C	4.67468	0.000378299
rs7503221	17:79583371	GTEx/v6	Thyroid	ARL16	A	-4.56107	0.000224494
rs7503894	17:79583473	GTEx/v6	Thyroid	ARL16	C	-4.85495	0.000224494
rs71373084	17:79564930	eQTLcatalogue	CEDAR_T-cell_CD4	OXLD1	C	0.108271	0.000144575
rs71373084	17:79564930	eQTLcatalogue	CEDAR_T-cell_CD8	OXLD1	C	0.135398	2.07269e-08
rs71373084	17:79564930	eQTLcatalogue	Fairfax_2014_naive	PDE6G	C	-0.0870474	3.89292e-07
rs71373084	17:79564930	eQTLcatalogue	GENCORD_ge_fibroblast	ARL16	C	0.147191	0.0138169
rs71373084	17:79564930	eQTLcatalogue	GENCORD_ge_T-cell	ARL16	C	0.241537	0.00421091
rs71373084	17:79564930	eQTLcatalogue	GEUVADIS_ge_LCL	ARL16	C	0.108366	0.00281977
rs71373084	17:79564930	eQTLcatalogue	Kasela_2017_T-cell_CD4	OXLD1	C	0.117185	7.39365e-05
rs71373084	17:79564930	eQTLcatalogue	Kasela_2017_T-cell_CD8	OXLD1	C	0.126304	0.000973385
rs71373084	17:79564930	eQTLcatalogue	Lepik_2017_ge_blood	OXLD1	C	0.077536	5.46055e-08
rs71373084	17:79564930	eQTLcatalogue	Lepik_2017_ge_blood	ARL16	C	0.120696	4.14174e-05
rs71373084	17:79564930	eQTLcatalogue	TwinsUK_ge_blood	ARL16	C	0.179711	0.00081261
rs71373084	17:79564930	eQTLcatalogue	TwinsUK_ge_fat	ARL16	C	0.0967762	0.00399529
rs71373084	17:79564930	eQTLcatalogue	TwinsUK_ge_LCL	NPLOC4	C	-0.0617581	0.0250533
rs71373084	17:79564930	eQTLcatalogue	TwinsUK_ge_LCL	ARL16	C	0.119374	7.36395e-06
rs71373084	17:79564930	eQTLcatalogue	TwinsUK_ge_skin	ARL16	C	0.149122	1.97005e-05
rs71373084	17:79564930	PsychENCODE	PsychENCODE_eQTLs	MYADML2	C	-0.0843313	0.000188546
rs71373084	17:79564930	PsychENCODE	PsychENCODE_eQTLs	OXLD1	C	0.0595501	0.00238389
rs71373084	17:79564930	PsychENCODE	PsychENCODE_eQTLs	ARL16	C	0.0852383	2.25434e-07
rs71373084	17:79564930	DICE	T_CD4_naive	ARL16	C	0.736395	0.049
rs71373084	17:79564930	DICE	T_CD8_naive	ARL16	C	0.749472	0.049
rs71373084	17:79564930	eQTLGen	eQTLGen_cis_eQTLs	DCXR	C	7.0738	0
rs71373084	17:79564930	eQTLGen	eQTLGen_cis_eQTLs	NPLOC4	C	-6.9614	0
rs71373084	17:79564930	eQTLGen	eQTLGen_cis_eQTLs	ACTG1	C	7.4853	0
rs71373084	17:79564930	eQTLGen	eQTLGen_cis_eQTLs	CCDC137	C	4.6935	0.00771327
rs71373084	17:79564930	eQTLGen	eQTLGen_cis_eQTLs	OXLD1	C	44.1248	0
rs71373084	17:79564930	eQTLGen	eQTLGen_cis_eQTLs	ARL16	C	30.9153	0
rs71373084	17:79564930	BIOSQTL	BIOS_eQTL_geneLevel	ACTG1	C	4.24079	0.0140736
rs71373084	17:79564930	BIOSQTL	BIOS_eQTL_geneLevel	ACTG1	C	4.82971	0.0011643
rs71373084	17:79564930	BIOSQTL	BIOS_eQTL_geneLevel	CCDC137	C	18.7913	0
rs71373084	17:79564930	BIOSQTL	BIOS_eQTL_geneLevel	CCDC137	C	6.50316	0
rs71373084	17:79564930	BIOSQTL	BIOS_eQTL_geneLevel	HGS	C	12.3487	0
rs71373084	17:79564930	BIOSQTL	BIOS_eQTL_geneLevel	PDE6G	C	4.218	0.01532
rs71373084	17:79564930	BIOSQTL	BIOS_eQTL_geneLevel	OXLD1	C	18.7913	0
rs71373084	17:79564930	BIOSQTL	BIOS_eQTL_geneLevel	ARL16	C	12.3487	0
rs71373084	17:79564930	BIOSQTL	BIOS_eQTL_geneLevel	ARL16	C	13.8118	0
rs71373084	17:79564930	CMC	CMC_SVA_cis	ARL16	C	1	0.009
rs71373084	17:79564930	GTEx/v8	Adipose_Subcutaneous	ARL16	C	0.20062	1.85453e-105
rs71373084	17:79564930	GTEx/v8	Adipose_Visceral_Omentum	ARL16	C	0.223124	1.46441e-105
rs71373084	17:79564930	GTEx/v8	Whole_Blood	OXLD1	C	0.120374	9.40075e-18
rs71373084	17:79564930	GTEx/v8	Whole_Blood	ARL16	C	0.257877	7.03152e-160
rs71373084	17:79564930	GTEx/v8	Artery_Tibial	ARL16	C	0.177038	7.54093e-94
rs71373084	17:79564930	GTEx/v8	Esophagus_Mucosa	ARL16	C	0.273721	2.7871e-131
rs71373084	17:79564930	GTEx/v8	Lung	ARL16	C	0.298237	2.54924e-106
rs71373084	17:79564930	GTEx/v8	Muscle_Skeletal	SLC25A10	C	-0.144946	8.79053e-08
rs71373084	17:79564930	GTEx/v8	Muscle_Skeletal	ARL16	C	0.166724	3.7848e-98
rs71373084	17:79564930	GTEx/v8	Skin_Not_Sun_Exposed_Suprapubic	ARL16	C	0.268317	3.81736e-113
rs71373084	17:79564930	GTEx/v8	Skin_Sun_Exposed_Lower_leg	ARL16	C	0.252678	5.74412e-127
rs71373084	17:79564930	GTEx/v8	Testis	PDE6G	C	-0.598268	7.62398e-57
rs71373084	17:79564930	GTEx/v8	Thyroid	ARL16	C	0.301173	1.08846e-121
rs71373084	17:79564930	GTEx/v7	Adipose_Visceral_Omentum	ARL16	C	0.31057	5.46944e-63
rs71373084	17:79564930	GTEx/v7	Whole_Blood	OXLD1	C	0.119206	1.33576e-11
rs71373084	17:79564930	GTEx/v7	Whole_Blood	ARL16	C	0.253676	1.09474e-80
rs71373084	17:79564930	GTEx/v7	Lung	ARL16	C	0.292192	2.30134e-77
rs71373084	17:79564930	GTEx/v7	Skin_Not_Sun_Exposed_Suprapubic	ARL16	C	0.303472	2.70163e-64
rs71373084	17:79564930	GTEx/v7	Skin_Sun_Exposed_Lower_leg	ARL16	C	0.251614	1.82462e-80
rs71373084	17:79564930	GTEx/v7	Testis	PDE6G	C	-0.539744	7.99416e-35
rs71373084	17:79564930	GTEx/v7	Thyroid	ARL16	C	0.332735	7.42798e-85
rs71373084	17:79564930	GTEx/v6	Testis	PDE6G	C	-4.6817	0.000378299
rs71373084	17:79564930	GTEx/v6	Thyroid	ARL16	C	4.90858	0.000224494
rs112364254	17:79578287	eQTLcatalogue	BLUEPRINT_ge_T-cell	OXLD1	G	0.135836	7.12185e-08
rs112364254	17:79578287	eQTLcatalogue	CEDAR_T-cell_CD4	OXLD1	G	0.107316	0.000175977
rs112364254	17:79578287	eQTLcatalogue	CEDAR_T-cell_CD8	OXLD1	G	0.134604	2.415e-08
rs112364254	17:79578287	eQTLcatalogue	Fairfax_2014_naive	PDE6G	G	-0.0894821	1.26201e-07
rs112364254	17:79578287	eQTLcatalogue	GENCORD_ge_fibroblast	ARL16	G	0.146971	0.0139361
rs112364254	17:79578287	eQTLcatalogue	GENCORD_ge_T-cell	ARL16	G	0.241144	0.00426599
rs112364254	17:79578287	eQTLcatalogue	GEUVADIS_ge_LCL	ARL16	G	0.104661	0.007002
rs112364254	17:79578287	eQTLcatalogue	Kasela_2017_T-cell_CD4	OXLD1	G	0.118037	5.3715e-05
rs112364254	17:79578287	eQTLcatalogue	Kasela_2017_T-cell_CD8	OXLD1	G	0.125376	0.00115305
rs112364254	17:79578287	eQTLcatalogue	Lepik_2017_ge_blood	OXLD1	G	0.0806535	1.01113e-08
rs112364254	17:79578287	eQTLcatalogue	Lepik_2017_ge_blood	ARL16	G	0.124606	1.64987e-05
rs112364254	17:79578287	eQTLcatalogue	TwinsUK_ge_blood	ARL16	G	0.179711	0.00081261
rs112364254	17:79578287	eQTLcatalogue	TwinsUK_ge_fat	ARL16	G	0.0967762	0.00399529
rs112364254	17:79578287	eQTLcatalogue	TwinsUK_ge_LCL	NPLOC4	G	-0.0617581	0.0250533
rs112364254	17:79578287	eQTLcatalogue	TwinsUK_ge_LCL	ARL16	G	0.119374	7.36395e-06
rs112364254	17:79578287	eQTLcatalogue	TwinsUK_ge_skin	ARL16	G	0.149122	1.97005e-05
rs112364254	17:79578287	PsychENCODE	PsychENCODE_eQTLs	MYADML2	G	-0.0839616	0.000193475
rs112364254	17:79578287	PsychENCODE	PsychENCODE_eQTLs	OXLD1	G	0.0553229	0.00714438
rs112364254	17:79578287	PsychENCODE	PsychENCODE_eQTLs	ARL16	G	0.085195	2.03983e-07
rs112364254	17:79578287	DICE	T_CD4_naive	ARL16	G	0.736395	0.049
rs112364254	17:79578287	DICE	T_CD8_naive	ARL16	G	0.749472	0.049
rs112364254	17:79578287	eQTLGen	eQTLGen_cis_eQTLs	DCXR	G	7.1846	0
rs112364254	17:79578287	eQTLGen	eQTLGen_cis_eQTLs	NPLOC4	G	-7.059	0
rs112364254	17:79578287	eQTLGen	eQTLGen_cis_eQTLs	ACTG1	G	7.5479	0
rs112364254	17:79578287	eQTLGen	eQTLGen_cis_eQTLs	CCDC137	G	4.8166	0.00439554
rs112364254	17:79578287	eQTLGen	eQTLGen_cis_eQTLs	OXLD1	G	44.1673	0
rs112364254	17:79578287	eQTLGen	eQTLGen_cis_eQTLs	ARL16	G	31.0685	0
rs112364254	17:79578287	BIOSQTL	BIOS_eQTL_geneLevel	ACTG1	G	4.03027	0.032233
rs112364254	17:79578287	BIOSQTL	BIOS_eQTL_geneLevel	ACTG1	G	4.76389	0.00148601
rs112364254	17:79578287	BIOSQTL	BIOS_eQTL_geneLevel	CCDC137	G	18.6448	0
rs112364254	17:79578287	BIOSQTL	BIOS_eQTL_geneLevel	CCDC137	G	6.47446	0
rs112364254	17:79578287	BIOSQTL	BIOS_eQTL_geneLevel	HGS	G	12.1878	0
rs112364254	17:79578287	BIOSQTL	BIOS_eQTL_geneLevel	PDE6G	G	4.30058	0.0111354
rs112364254	17:79578287	BIOSQTL	BIOS_eQTL_geneLevel	OXLD1	G	18.6448	0
rs112364254	17:79578287	BIOSQTL	BIOS_eQTL_geneLevel	ARL16	G	12.1878	0
rs112364254	17:79578287	BIOSQTL	BIOS_eQTL_geneLevel	ARL16	G	13.7086	0
rs112364254	17:79578287	CMC	CMC_SVA_cis	CCDC137	G	1	0.049
rs112364254	17:79578287	CMC	CMC_SVA_cis	ARL16	G	1	0.009
rs112364254	17:79578287	GTEx/v8	Adipose_Subcutaneous	ARL16	G	0.20062	1.85453e-105
rs112364254	17:79578287	GTEx/v8	Adipose_Visceral_Omentum	ARL16	G	0.22866	1.46441e-105
rs112364254	17:79578287	GTEx/v8	Whole_Blood	OXLD1	G	0.119915	9.40075e-18
rs112364254	17:79578287	GTEx/v8	Whole_Blood	ARL16	G	0.260807	7.03152e-160
rs112364254	17:79578287	GTEx/v8	Artery_Tibial	ARL16	G	0.177038	7.54093e-94
rs112364254	17:79578287	GTEx/v8	Esophagus_Mucosa	ARL16	G	0.282529	2.7871e-131
rs112364254	17:79578287	GTEx/v8	Heart_Left_Ventricle	ARL16	G	0.25974	1.01174e-65
rs112364254	17:79578287	GTEx/v8	Lung	ARL16	G	0.302676	2.54924e-106
rs112364254	17:79578287	GTEx/v8	Muscle_Skeletal	ARL16	G	0.168848	3.7848e-98
rs112364254	17:79578287	GTEx/v8	Skin_Not_Sun_Exposed_Suprapubic	ARL16	G	0.273512	3.81736e-113
rs112364254	17:79578287	GTEx/v8	Skin_Sun_Exposed_Lower_leg	ARL16	G	0.252678	5.74412e-127
rs112364254	17:79578287	GTEx/v8	Testis	PDE6G	G	-0.599217	7.62398e-57
rs112364254	17:79578287	GTEx/v8	Thyroid	ARL16	G	0.298638	1.08846e-121
rs112364254	17:79578287	GTEx/v7	Adipose_Visceral_Omentum	ARL16	G	0.319982	5.46944e-63
rs112364254	17:79578287	GTEx/v7	Whole_Blood	OXLD1	G	0.115849	1.33576e-11
rs112364254	17:79578287	GTEx/v7	Whole_Blood	ARL16	G	0.268834	1.09474e-80
rs112364254	17:79578287	GTEx/v7	Lung	ARL16	G	0.29685	2.30134e-77
rs112364254	17:79578287	GTEx/v7	Muscle_Skeletal	ARL16	G	0.210949	1.82822e-61
rs112364254	17:79578287	GTEx/v7	Skin_Not_Sun_Exposed_Suprapubic	ARL16	G	0.310955	2.70163e-64
rs112364254	17:79578287	GTEx/v7	Skin_Sun_Exposed_Lower_leg	ARL16	G	0.249407	1.82462e-80
rs112364254	17:79578287	GTEx/v7	Testis	PDE6G	G	-0.536212	7.99416e-35
rs112364254	17:79578287	GTEx/v7	Thyroid	ARL16	G	0.33361	7.42798e-85
rs112364254	17:79578287	GTEx/v6	Testis	PDE6G	G	-4.6257	0.000378299
rs112364254	17:79578287	GTEx/v6	Thyroid	ARL16	G	4.85469	0.000224494
rs67050149	17:79557043	eQTLcatalogue	BLUEPRINT_ge_T-cell	OXLD1	C	0.135809	7.20645e-08
rs12948708	17:79558741	eQTLcatalogue	BLUEPRINT_ge_T-cell	OXLD1	G	0.135802	7.2423e-08
rs6565597	17:79526821	eQTLcatalogue	CEDAR_T-cell_CD4	OXLD1	C	0.0987244	0.0088786
rs12953229	17:79554271	eQTLcatalogue	CEDAR_T-cell_CD4	OXLD1	G	0.108775	0.000118224
rs67050149	17:79557043	eQTLcatalogue	CEDAR_T-cell_CD4	OXLD1	C	0.108304	0.000133789
rs12948708	17:79558741	eQTLcatalogue	CEDAR_T-cell_CD4	OXLD1	G	0.108384	0.000127686
rs6565597	17:79526821	eQTLcatalogue	CEDAR_T-cell_CD8	OXLD1	C	0.128566	3.49446e-06
rs12953229	17:79554271	eQTLcatalogue	CEDAR_T-cell_CD8	OXLD1	G	0.135594	1.78453e-08
rs67050149	17:79557043	eQTLcatalogue	CEDAR_T-cell_CD8	OXLD1	C	0.135219	1.99235e-08
rs12948708	17:79558741	eQTLcatalogue	CEDAR_T-cell_CD8	OXLD1	G	0.135272	1.889e-08
rs6565597	17:79526821	eQTLcatalogue	Fairfax_2014_naive	PDE6G	C	-0.0788216	6.70495e-05
rs12953229	17:79554271	eQTLcatalogue	Fairfax_2014_naive	PDE6G	G	-0.0831586	1.76029e-06
rs67050149	17:79557043	eQTLcatalogue	Fairfax_2014_naive	PDE6G	C	-0.0833284	1.6084e-06
rs12948708	17:79558741	eQTLcatalogue	Fairfax_2014_naive	PDE6G	G	-0.08352	1.45312e-06
rs6565597	17:79526821	eQTLcatalogue	GENCORD_ge_fibroblast	ARL16	C	0.152456	0.0257992
rs12953229	17:79554271	eQTLcatalogue	GENCORD_ge_fibroblast	ARL16	G	0.147369	0.0144343
rs67050149	17:79557043	eQTLcatalogue	GENCORD_ge_fibroblast	ARL16	C	0.146956	0.0139413
rs12948708	17:79558741	eQTLcatalogue	GENCORD_ge_fibroblast	ARL16	G	0.146974	0.0139178
rs6565597	17:79526821	eQTLcatalogue	GENCORD_ge_T-cell	ARL16	C	0.245464	0.0145591
rs12953229	17:79554271	eQTLcatalogue	GENCORD_ge_T-cell	ARL16	G	0.242422	0.00414977
rs67050149	17:79557043	eQTLcatalogue	GENCORD_ge_T-cell	ARL16	C	0.241102	0.00427526
rs12948708	17:79558741	eQTLcatalogue	GENCORD_ge_T-cell	ARL16	G	0.241136	0.004265
rs6565597	17:79526821	eQTLcatalogue	GEUVADIS_ge_LCL	ARL16	C	0.107397	0.00294213
rs12953229	17:79554271	eQTLcatalogue	GEUVADIS_ge_LCL	ARL16	G	0.107818	0.00293263
rs67050149	17:79557043	eQTLcatalogue	GEUVADIS_ge_LCL	ARL16	C	0.107451	0.00334693
rs12948708	17:79558741	eQTLcatalogue	GEUVADIS_ge_LCL	ARL16	G	0.107818	0.00293263
rs6565597	17:79526821	eQTLcatalogue	Kasela_2017_T-cell_CD4	OXLD1	C	0.113907	0.000671985
rs12953229	17:79554271	eQTLcatalogue	Kasela_2017_T-cell_CD4	OXLD1	G	0.115696	0.000109221
rs67050149	17:79557043	eQTLcatalogue	Kasela_2017_T-cell_CD4	OXLD1	C	0.115968	0.00010571
rs12948708	17:79558741	eQTLcatalogue	Kasela_2017_T-cell_CD4	OXLD1	G	0.116161	9.082e-05
rs6565597	17:79526821	eQTLcatalogue	Kasela_2017_T-cell_CD8	OXLD1	C	0.122302	0.00677675
rs12953229	17:79554271	eQTLcatalogue	Kasela_2017_T-cell_CD8	OXLD1	G	0.125926	0.00100678
rs67050149	17:79557043	eQTLcatalogue	Kasela_2017_T-cell_CD8	OXLD1	C	0.128996	0.000510575
rs12948708	17:79558741	eQTLcatalogue	Kasela_2017_T-cell_CD8	OXLD1	G	0.126229	0.00090452
rs6565597	17:79526821	eQTLcatalogue	Lepik_2017_ge_blood	OXLD1	C	0.0768302	6.5133e-08
rs6565597	17:79526821	eQTLcatalogue	Lepik_2017_ge_blood	ARL16	C	0.117344	9.04495e-05
rs12953229	17:79554271	eQTLcatalogue	Lepik_2017_ge_blood	OXLD1	G	0.0811115	8.44245e-09
rs12953229	17:79554271	eQTLcatalogue	Lepik_2017_ge_blood	ARL16	G	0.125247	1.48295e-05
rs67050149	17:79557043	eQTLcatalogue	Lepik_2017_ge_blood	OXLD1	C	0.0811115	8.44245e-09
rs67050149	17:79557043	eQTLcatalogue	Lepik_2017_ge_blood	ARL16	C	0.125247	1.48295e-05
rs12948708	17:79558741	eQTLcatalogue	Lepik_2017_ge_blood	OXLD1	G	0.0811115	8.44245e-09
rs12948708	17:79558741	eQTLcatalogue	Lepik_2017_ge_blood	ARL16	G	0.125247	1.48295e-05
rs6565597	17:79526821	eQTLcatalogue	TwinsUK_ge_blood	ARL16	C	0.149789	0.0447382
rs12953229	17:79554271	eQTLcatalogue	TwinsUK_ge_blood	ARL16	G	0.176402	0.000874525
rs67050149	17:79557043	eQTLcatalogue	TwinsUK_ge_blood	ARL16	C	0.176402	0.000874525
rs12948708	17:79558741	eQTLcatalogue	TwinsUK_ge_blood	ARL16	G	0.178119	0.000830585
rs6565597	17:79526821	eQTLcatalogue	TwinsUK_ge_fat	ARL16	C	0.089499	0.0147489
rs12953229	17:79554271	eQTLcatalogue	TwinsUK_ge_fat	ARL16	G	0.0970842	0.00277431
rs67050149	17:79557043	eQTLcatalogue	TwinsUK_ge_fat	ARL16	C	0.0970842	0.00277431
rs12948708	17:79558741	eQTLcatalogue	TwinsUK_ge_fat	ARL16	G	0.0964166	0.0037026
rs6565597	17:79526821	eQTLcatalogue	TwinsUK_ge_LCL	ARL16	C	0.115845	1.53477e-05
rs12953229	17:79554271	eQTLcatalogue	TwinsUK_ge_LCL	NPLOC4	G	-0.0618979	0.019101
rs12953229	17:79554271	eQTLcatalogue	TwinsUK_ge_LCL	ARL16	G	0.119661	4.54313e-06
rs67050149	17:79557043	eQTLcatalogue	TwinsUK_ge_LCL	NPLOC4	C	-0.0618979	0.019101
rs67050149	17:79557043	eQTLcatalogue	TwinsUK_ge_LCL	ARL16	C	0.119661	4.54313e-06
rs12948708	17:79558741	eQTLcatalogue	TwinsUK_ge_LCL	NPLOC4	G	-0.0616768	0.0224869
rs12948708	17:79558741	eQTLcatalogue	TwinsUK_ge_LCL	ARL16	G	0.118876	6.81865e-06
rs6565597	17:79526821	eQTLcatalogue	TwinsUK_ge_skin	ARL16	C	0.132467	0.000606725
rs12953229	17:79554271	eQTLcatalogue	TwinsUK_ge_skin	ARL16	G	0.144829	3.86906e-05
rs67050149	17:79557043	eQTLcatalogue	TwinsUK_ge_skin	ARL16	C	0.144829	3.86906e-05
rs12948708	17:79558741	eQTLcatalogue	TwinsUK_ge_skin	ARL16	G	0.144632	4.6861e-05
rs6565597	17:79526821	PsychENCODE	PsychENCODE_eQTLs	MYADML2	C	-0.0750654	0.00364141
rs6565597	17:79526821	PsychENCODE	PsychENCODE_eQTLs	OXLD1	C	0.0560527	0.0108594
rs6565597	17:79526821	PsychENCODE	PsychENCODE_eQTLs	ARL16	C	0.0765611	2.2904e-05
rs12953229	17:79554271	PsychENCODE	PsychENCODE_eQTLs	MYADML2	G	-0.0865527	9.60165e-05
rs12953229	17:79554271	PsychENCODE	PsychENCODE_eQTLs	OXLD1	G	0.0602435	0.00184786
rs12953229	17:79554271	PsychENCODE	PsychENCODE_eQTLs	ARL16	G	0.0849746	2.23788e-07
rs12948708	17:79558741	PsychENCODE	PsychENCODE_eQTLs	MYADML2	G	-0.0877761	6.91365e-05
rs12948708	17:79558741	PsychENCODE	PsychENCODE_eQTLs	OXLD1	G	0.0601456	0.00191551
rs12948708	17:79558741	PsychENCODE	PsychENCODE_eQTLs	ARL16	G	0.0855645	1.76283e-07
rs12953229	17:79554271	DICE	T_CD4_naive	ARL16	G	0.736395	0.049
rs67050149	17:79557043	DICE	T_CD4_naive	ARL16	C	0.736395	0.049
rs12948708	17:79558741	DICE	T_CD4_naive	ARL16	G	0.736395	0.049
rs12953229	17:79554271	DICE	T_CD8_naive	ARL16	G	0.749472	0.049
rs67050149	17:79557043	DICE	T_CD8_naive	ARL16	C	0.749472	0.049
rs12948708	17:79558741	DICE	T_CD8_naive	ARL16	G	0.749472	0.049
rs6565597	17:79526821	eQTLGen	eQTLGen_cis_eQTLs	DCXR	C	6.9019	0
rs6565597	17:79526821	eQTLGen	eQTLGen_cis_eQTLs	NPLOC4	C	-5.5478	0.000127243
rs6565597	17:79526821	eQTLGen	eQTLGen_cis_eQTLs	ACTG1	C	6.2907	0
rs6565597	17:79526821	eQTLGen	eQTLGen_cis_eQTLs	OXLD1	C	33.8878	0
rs6565597	17:79526821	eQTLGen	eQTLGen_cis_eQTLs	ARL16	C	28.2038	0
rs12953229	17:79554271	eQTLGen	eQTLGen_cis_eQTLs	DCXR	G	6.6472	0
rs12953229	17:79554271	eQTLGen	eQTLGen_cis_eQTLs	NPLOC4	G	-7.1264	0
rs12953229	17:79554271	eQTLGen	eQTLGen_cis_eQTLs	ACTG1	G	6.8496	0
rs12953229	17:79554271	eQTLGen	eQTLGen_cis_eQTLs	OXLD1	G	42.4917	0
rs12953229	17:79554271	eQTLGen	eQTLGen_cis_eQTLs	ARL16	G	29.5592	0
rs67050149	17:79557043	eQTLGen	eQTLGen_cis_eQTLs	DCXR	C	7.0066	0
rs67050149	17:79557043	eQTLGen	eQTLGen_cis_eQTLs	NPLOC4	C	-7.0476	0
rs67050149	17:79557043	eQTLGen	eQTLGen_cis_eQTLs	ACTG1	C	7.2566	0
rs67050149	17:79557043	eQTLGen	eQTLGen_cis_eQTLs	CCDC137	C	4.3891	0.0320097
rs67050149	17:79557043	eQTLGen	eQTLGen_cis_eQTLs	OXLD1	C	43.7196	0
rs67050149	17:79557043	eQTLGen	eQTLGen_cis_eQTLs	ARL16	C	30.6235	0
rs12948708	17:79558741	eQTLGen	eQTLGen_cis_eQTLs	DCXR	G	7.0469	0
rs12948708	17:79558741	eQTLGen	eQTLGen_cis_eQTLs	NPLOC4	G	-7.1076	0
rs12948708	17:79558741	eQTLGen	eQTLGen_cis_eQTLs	ACTG1	G	7.4733	0
rs12948708	17:79558741	eQTLGen	eQTLGen_cis_eQTLs	CCDC137	G	4.6915	0.00781477
rs12948708	17:79558741	eQTLGen	eQTLGen_cis_eQTLs	OXLD1	G	44.0409	0
rs12948708	17:79558741	eQTLGen	eQTLGen_cis_eQTLs	ARL16	G	30.7086	0
rs6565597	17:79526821	BIOSQTL	BIOS_eQTL_geneLevel	ACTG1	C	3.98655	0.0378138
rs6565597	17:79526821	BIOSQTL	BIOS_eQTL_geneLevel	ACTG1	C	4.80108	0.00131456
rs6565597	17:79526821	BIOSQTL	BIOS_eQTL_geneLevel	CCDC137	C	18.244	0
rs6565597	17:79526821	BIOSQTL	BIOS_eQTL_geneLevel	CCDC137	C	6.12397	6.18735e-06
rs6565597	17:79526821	BIOSQTL	BIOS_eQTL_geneLevel	HGS	C	12.2009	0
rs6565597	17:79526821	BIOSQTL	BIOS_eQTL_geneLevel	PDE6G	C	4.31164	0.0105631
rs6565597	17:79526821	BIOSQTL	BIOS_eQTL_geneLevel	OXLD1	C	18.244	0
rs6565597	17:79526821	BIOSQTL	BIOS_eQTL_geneLevel	ARL16	C	12.2009	0
rs6565597	17:79526821	BIOSQTL	BIOS_eQTL_geneLevel	ARL16	C	13.5849	0
rs12953229	17:79554271	BIOSQTL	BIOS_eQTL_geneLevel	ACTG1	G	4.57139	0.00340665
rs12953229	17:79554271	BIOSQTL	BIOS_eQTL_geneLevel	CCDC137	G	18.6471	0
rs12953229	17:79554271	BIOSQTL	BIOS_eQTL_geneLevel	CCDC137	G	6.48509	0
rs12953229	17:79554271	BIOSQTL	BIOS_eQTL_geneLevel	HGS	G	12.3228	0
rs12953229	17:79554271	BIOSQTL	BIOS_eQTL_geneLevel	PDE6G	G	4.16187	0.0192519
rs12953229	17:79554271	BIOSQTL	BIOS_eQTL_geneLevel	OXLD1	G	18.6471	0
rs12953229	17:79554271	BIOSQTL	BIOS_eQTL_geneLevel	ARL16	G	12.3228	0
rs12953229	17:79554271	BIOSQTL	BIOS_eQTL_geneLevel	ARL16	G	13.8539	0
rs67050149	17:79557043	BIOSQTL	BIOS_eQTL_geneLevel	ACTG1	C	4.58561	0.00319984
rs67050149	17:79557043	BIOSQTL	BIOS_eQTL_geneLevel	CCDC137	C	18.6471	0
rs67050149	17:79557043	BIOSQTL	BIOS_eQTL_geneLevel	CCDC137	C	6.49951	0
rs67050149	17:79557043	BIOSQTL	BIOS_eQTL_geneLevel	HGS	C	12.3228	0
rs67050149	17:79557043	BIOSQTL	BIOS_eQTL_geneLevel	PDE6G	C	4.14747	0.0203953
rs67050149	17:79557043	BIOSQTL	BIOS_eQTL_geneLevel	OXLD1	C	18.6471	0
rs67050149	17:79557043	BIOSQTL	BIOS_eQTL_geneLevel	ARL16	C	12.3228	0
rs67050149	17:79557043	BIOSQTL	BIOS_eQTL_geneLevel	ARL16	C	13.8539	0
rs12948708	17:79558741	BIOSQTL	BIOS_eQTL_geneLevel	ACTG1	G	4.64026	0.002528
rs12948708	17:79558741	BIOSQTL	BIOS_eQTL_geneLevel	CCDC137	G	18.632	0
rs12948708	17:79558741	BIOSQTL	BIOS_eQTL_geneLevel	CCDC137	G	6.44419	0
rs12948708	17:79558741	BIOSQTL	BIOS_eQTL_geneLevel	HGS	G	12.2943	0
rs12948708	17:79558741	BIOSQTL	BIOS_eQTL_geneLevel	PDE6G	G	4.1612	0.0193296
rs12948708	17:79558741	BIOSQTL	BIOS_eQTL_geneLevel	OXLD1	G	18.632	0
rs12948708	17:79558741	BIOSQTL	BIOS_eQTL_geneLevel	ARL16	G	12.2943	0
rs12948708	17:79558741	BIOSQTL	BIOS_eQTL_geneLevel	ARL16	G	13.7998	0
rs6565597	17:79526821	CMC	CMC_SVA_cis	ARL16	C	1	0.009
rs6565597	17:79526821	CMC	CMC_SVA_cis	CCDC137	C	1	0.049
rs12953229	17:79554271	CMC	CMC_SVA_cis	ARL16	G	1	0.009
rs67050149	17:79557043	CMC	CMC_SVA_cis	ARL16	C	1	0.009
rs12948708	17:79558741	CMC	CMC_SVA_cis	CCDC137	G	1	0.049
rs12948708	17:79558741	CMC	CMC_SVA_cis	ARL16	G	1	0.009
rs6565597	17:79526821	GTEx/v8	Adipose_Subcutaneous	ARL16	C	0.172964	1.85453e-105
rs12953229	17:79554271	GTEx/v8	Adipose_Subcutaneous	ARL16	G	0.209285	1.85453e-105
rs67050149	17:79557043	GTEx/v8	Adipose_Subcutaneous	ARL16	C	0.204631	1.85453e-105
rs12948708	17:79558741	GTEx/v8	Adipose_Subcutaneous	ARL16	G	0.209285	1.85453e-105
rs12953229	17:79554271	GTEx/v8	Adipose_Visceral_Omentum	ARL16	G	0.223082	1.46441e-105
rs67050149	17:79557043	GTEx/v8	Adipose_Visceral_Omentum	ARL16	C	0.222568	1.46441e-105
rs12948708	17:79558741	GTEx/v8	Adipose_Visceral_Omentum	ARL16	G	0.223082	1.46441e-105
rs6565597	17:79526821	GTEx/v8	Whole_Blood	OXLD1	C	0.0959861	9.40075e-18
rs6565597	17:79526821	GTEx/v8	Whole_Blood	ARL16	C	0.224164	7.03152e-160
rs12953229	17:79554271	GTEx/v8	Whole_Blood	OXLD1	G	0.11953	9.40075e-18
rs12953229	17:79554271	GTEx/v8	Whole_Blood	ARL16	G	0.258472	7.03152e-160
rs67050149	17:79557043	GTEx/v8	Whole_Blood	OXLD1	C	0.118676	9.40075e-18
rs67050149	17:79557043	GTEx/v8	Whole_Blood	ARL16	C	0.256776	7.03152e-160
rs12948708	17:79558741	GTEx/v8	Whole_Blood	OXLD1	G	0.11953	9.40075e-18
rs12948708	17:79558741	GTEx/v8	Whole_Blood	ARL16	G	0.258472	7.03152e-160
rs12953229	17:79554271	GTEx/v8	Artery_Tibial	ARL16	G	0.179147	7.54093e-94
rs67050149	17:79557043	GTEx/v8	Artery_Tibial	ARL16	C	0.176031	7.54093e-94
rs12948708	17:79558741	GTEx/v8	Artery_Tibial	ARL16	G	0.179147	7.54093e-94
rs12953229	17:79554271	GTEx/v8	Esophagus_Mucosa	ARL16	G	0.272311	2.7871e-131
rs67050149	17:79557043	GTEx/v8	Esophagus_Mucosa	ARL16	C	0.266278	2.7871e-131
rs12948708	17:79558741	GTEx/v8	Esophagus_Mucosa	ARL16	G	0.272311	2.7871e-131
rs12953229	17:79554271	GTEx/v8	Heart_Left_Ventricle	ARL16	G	0.252621	1.01174e-65
rs12948708	17:79558741	GTEx/v8	Heart_Left_Ventricle	ARL16	G	0.252621	1.01174e-65
rs6565597	17:79526821	GTEx/v8	Lung	ARL16	C	0.23496	2.54924e-106
rs12953229	17:79554271	GTEx/v8	Lung	ARL16	G	0.303353	2.54924e-106
rs67050149	17:79557043	GTEx/v8	Lung	ARL16	C	0.299423	2.54924e-106
rs12948708	17:79558741	GTEx/v8	Lung	ARL16	G	0.303353	2.54924e-106
rs12953229	17:79554271	GTEx/v8	Muscle_Skeletal	SLC25A10	G	-0.145421	8.79053e-08
rs12953229	17:79554271	GTEx/v8	Muscle_Skeletal	ARL16	G	0.171305	3.7848e-98
rs67050149	17:79557043	GTEx/v8	Muscle_Skeletal	ARL16	C	0.165988	3.7848e-98
rs12948708	17:79558741	GTEx/v8	Muscle_Skeletal	SLC25A10	G	-0.145421	8.79053e-08
rs12948708	17:79558741	GTEx/v8	Muscle_Skeletal	ARL16	G	0.171305	3.7848e-98
rs12953229	17:79554271	GTEx/v8	Skin_Not_Sun_Exposed_Suprapubic	ARL16	G	0.269085	3.81736e-113
rs67050149	17:79557043	GTEx/v8	Skin_Not_Sun_Exposed_Suprapubic	ARL16	C	0.266231	3.81736e-113
rs12948708	17:79558741	GTEx/v8	Skin_Not_Sun_Exposed_Suprapubic	ARL16	G	0.269085	3.81736e-113
rs6565597	17:79526821	GTEx/v8	Skin_Sun_Exposed_Lower_leg	ARL16	C	0.203017	5.74412e-127
rs12953229	17:79554271	GTEx/v8	Skin_Sun_Exposed_Lower_leg	ARL16	G	0.260985	5.74412e-127
rs67050149	17:79557043	GTEx/v8	Skin_Sun_Exposed_Lower_leg	ARL16	C	0.255836	5.74412e-127
rs12948708	17:79558741	GTEx/v8	Skin_Sun_Exposed_Lower_leg	ARL16	G	0.260985	5.74412e-127
rs6565597	17:79526821	GTEx/v8	Testis	PDE6G	C	-0.573782	7.62398e-57
rs12953229	17:79554271	GTEx/v8	Testis	PDE6G	G	-0.596517	7.62398e-57
rs67050149	17:79557043	GTEx/v8	Testis	PDE6G	C	-0.596047	7.62398e-57
rs12948708	17:79558741	GTEx/v8	Testis	PDE6G	G	-0.596517	7.62398e-57
rs6565597	17:79526821	GTEx/v8	Thyroid	ARL16	C	0.263253	1.08846e-121
rs12953229	17:79554271	GTEx/v8	Thyroid	ARL16	G	0.293504	1.08846e-121
rs67050149	17:79557043	GTEx/v8	Thyroid	ARL16	C	0.293536	1.08846e-121
rs12948708	17:79558741	GTEx/v8	Thyroid	ARL16	G	0.293504	1.08846e-121
rs6565597	17:79526821	GTEx/v7	Adipose_Visceral_Omentum	ARL16	C	0.294144	5.46944e-63
rs12953229	17:79554271	GTEx/v7	Adipose_Visceral_Omentum	ARL16	G	0.313512	5.46944e-63
rs67050149	17:79557043	GTEx/v7	Adipose_Visceral_Omentum	ARL16	C	0.313512	5.46944e-63
rs12948708	17:79558741	GTEx/v7	Adipose_Visceral_Omentum	ARL16	G	0.312112	5.46944e-63
rs12953229	17:79554271	GTEx/v7	Whole_Blood	OXLD1	G	0.117631	1.33576e-11
rs12953229	17:79554271	GTEx/v7	Whole_Blood	ARL16	G	0.261574	1.09474e-80
rs67050149	17:79557043	GTEx/v7	Whole_Blood	OXLD1	C	0.117631	1.33576e-11
rs67050149	17:79557043	GTEx/v7	Whole_Blood	ARL16	C	0.261574	1.09474e-80
rs12948708	17:79558741	GTEx/v7	Whole_Blood	OXLD1	G	0.117862	1.33576e-11
rs12948708	17:79558741	GTEx/v7	Whole_Blood	ARL16	G	0.261809	1.09474e-80
rs12953229	17:79554271	GTEx/v7	Lung	ARL16	G	0.298728	2.30134e-77
rs67050149	17:79557043	GTEx/v7	Lung	ARL16	C	0.291929	2.30134e-77
rs12948708	17:79558741	GTEx/v7	Lung	ARL16	G	0.299179	2.30134e-77
rs12953229	17:79554271	GTEx/v7	Muscle_Skeletal	ARL16	G	0.212389	1.82822e-61
rs12948708	17:79558741	GTEx/v7	Muscle_Skeletal	ARL16	G	0.212669	1.82822e-61
rs12953229	17:79554271	GTEx/v7	Skin_Not_Sun_Exposed_Suprapubic	ARL16	G	0.298985	2.70163e-64
rs67050149	17:79557043	GTEx/v7	Skin_Not_Sun_Exposed_Suprapubic	ARL16	C	0.298985	2.70163e-64
rs12948708	17:79558741	GTEx/v7	Skin_Not_Sun_Exposed_Suprapubic	ARL16	G	0.297309	2.70163e-64
rs12953229	17:79554271	GTEx/v7	Skin_Sun_Exposed_Lower_leg	ARL16	G	0.254786	1.82462e-80
rs67050149	17:79557043	GTEx/v7	Skin_Sun_Exposed_Lower_leg	ARL16	C	0.249816	1.82462e-80
rs12948708	17:79558741	GTEx/v7	Skin_Sun_Exposed_Lower_leg	ARL16	G	0.254218	1.82462e-80
rs6565597	17:79526821	GTEx/v7	Testis	PDE6G	C	-0.509359	7.99416e-35
rs12953229	17:79554271	GTEx/v7	Testis	PDE6G	G	-0.537664	7.99416e-35
rs67050149	17:79557043	GTEx/v7	Testis	PDE6G	C	-0.537664	7.99416e-35
rs12948708	17:79558741	GTEx/v7	Testis	PDE6G	G	-0.533359	7.99416e-35
rs6565597	17:79526821	GTEx/v7	Thyroid	ARL16	C	0.333164	7.42798e-85
rs12953229	17:79554271	GTEx/v7	Thyroid	ARL16	G	0.329598	7.42798e-85
rs67050149	17:79557043	GTEx/v7	Thyroid	ARL16	C	0.331376	7.42798e-85
rs12948708	17:79558741	GTEx/v7	Thyroid	ARL16	G	0.329187	7.42798e-85
rs12953229	17:79554271	GTEx/v6	Testis	PDE6G	G	-4.57826	0.000378299
rs67050149	17:79557043	GTEx/v6	Testis	PDE6G	C	-4.57951	0.000378299
rs12948708	17:79558741	GTEx/v6	Testis	PDE6G	G	-4.57966	0.000378299
rs12953229	17:79554271	GTEx/v6	Thyroid	ARL16	G	4.67081	0.000224494
rs67050149	17:79557043	GTEx/v6	Thyroid	ARL16	C	4.67465	0.000224494
rs12948708	17:79558741	GTEx/v6	Thyroid	ARL16	G	4.6859	0.000224494
rs34635363	17:79549250	eQTLcatalogue	BLUEPRINT_ge_T-cell	OXLD1	G	0.135667	1.34438e-07
rs34635363	17:79549250	eQTLcatalogue	CEDAR_T-cell_CD4	OXLD1	G	0.108749	0.000107168
rs34635363	17:79549250	eQTLcatalogue	CEDAR_T-cell_CD8	OXLD1	G	0.135147	1.79865e-08
rs34635363	17:79549250	eQTLcatalogue	Fairfax_2014_naive	PDE6G	G	-0.0823634	2.29456e-06
rs34635363	17:79549250	eQTLcatalogue	GENCORD_ge_fibroblast	ARL16	G	0.147971	0.0142639
rs34635363	17:79549250	eQTLcatalogue	GENCORD_ge_T-cell	ARL16	G	0.241658	0.00502115
rs34635363	17:79549250	eQTLcatalogue	GEUVADIS_ge_LCL	ARL16	G	0.107818	0.00293263
rs34635363	17:79549250	eQTLcatalogue	Kasela_2017_T-cell_CD4	OXLD1	G	0.115297	0.000108197
rs34635363	17:79549250	eQTLcatalogue	Kasela_2017_T-cell_CD8	OXLD1	G	0.125894	0.000906395
rs34635363	17:79549250	eQTLcatalogue	Lepik_2017_ge_blood	OXLD1	G	0.0811115	8.44245e-09
rs34635363	17:79549250	eQTLcatalogue	Lepik_2017_ge_blood	ARL16	G	0.125247	1.48295e-05
rs34635363	17:79549250	eQTLcatalogue	TwinsUK_ge_blood	ARL16	G	0.172521	0.00183453
rs34635363	17:79549250	eQTLcatalogue	TwinsUK_ge_fat	ARL16	G	0.0951125	0.00494235
rs34635363	17:79549250	eQTLcatalogue	TwinsUK_ge_LCL	NPLOC4	G	-0.061636	0.0216292
rs34635363	17:79549250	eQTLcatalogue	TwinsUK_ge_LCL	ARL16	G	0.119214	5.5428e-06
rs34635363	17:79549250	eQTLcatalogue	TwinsUK_ge_skin	ARL16	G	0.144607	4.30079e-05
rs34635363	17:79549250	PsychENCODE	PsychENCODE_eQTLs	MYADML2	G	-0.0854013	0.000122968
rs34635363	17:79549250	PsychENCODE	PsychENCODE_eQTLs	OXLD1	G	0.0608082	0.0014909
rs34635363	17:79549250	PsychENCODE	PsychENCODE_eQTLs	ARL16	G	0.0847361	2.23303e-07
rs34635363	17:79549250	eQTLGen	eQTLGen_cis_eQTLs	DCXR	G	6.862	0
rs34635363	17:79549250	eQTLGen	eQTLGen_cis_eQTLs	NPLOC4	G	-7.1557	0
rs34635363	17:79549250	eQTLGen	eQTLGen_cis_eQTLs	ACTG1	G	6.1869	0
rs34635363	17:79549250	eQTLGen	eQTLGen_cis_eQTLs	CCDC137	G	4.6794	0.00838073
rs34635363	17:79549250	eQTLGen	eQTLGen_cis_eQTLs	OXLD1	G	45.0604	0
rs34635363	17:79549250	eQTLGen	eQTLGen_cis_eQTLs	ARL16	G	30.6749	0
rs34635363	17:79549250	BIOSQTL	BIOS_eQTL_geneLevel	ACTG1	G	4.62885	0.00270488
rs34635363	17:79549250	BIOSQTL	BIOS_eQTL_geneLevel	CCDC137	G	18.8266	0
rs34635363	17:79549250	BIOSQTL	BIOS_eQTL_geneLevel	CCDC137	G	6.45155	0
rs34635363	17:79549250	BIOSQTL	BIOS_eQTL_geneLevel	HGS	G	12.3824	0
rs34635363	17:79549250	BIOSQTL	BIOS_eQTL_geneLevel	PDE6G	G	4.1619	0.0192519
rs34635363	17:79549250	BIOSQTL	BIOS_eQTL_geneLevel	OXLD1	G	18.8266	0
rs34635363	17:79549250	BIOSQTL	BIOS_eQTL_geneLevel	ARL16	G	12.3824	0
rs34635363	17:79549250	BIOSQTL	BIOS_eQTL_geneLevel	ARL16	G	13.8126	0
rs34635363	17:79549250	CMC	CMC_SVA_cis	ARL16	G	1	0.009
rs34635363	17:79549250	GTEx/v8	Adipose_Subcutaneous	ARL16	G	0.206209	1.85453e-105
rs34635363	17:79549250	GTEx/v8	Whole_Blood	OXLD1	G	0.117986	9.40075e-18
rs34635363	17:79549250	GTEx/v8	Whole_Blood	ARL16	G	0.256362	7.03152e-160
rs34635363	17:79549250	GTEx/v8	Artery_Tibial	ARL16	G	0.179147	7.54093e-94
rs34635363	17:79549250	GTEx/v8	Esophagus_Mucosa	ARL16	G	0.264747	2.7871e-131
rs34635363	17:79549250	GTEx/v8	Heart_Left_Ventricle	ARL16	G	0.250223	1.01174e-65
rs34635363	17:79549250	GTEx/v8	Lung	ARL16	G	0.294416	2.54924e-106
rs34635363	17:79549250	GTEx/v8	Muscle_Skeletal	SLC25A10	G	-0.147212	8.79053e-08
rs34635363	17:79549250	GTEx/v8	Skin_Not_Sun_Exposed_Suprapubic	ARL16	G	0.269085	3.81736e-113
rs34635363	17:79549250	GTEx/v8	Skin_Sun_Exposed_Lower_leg	ARL16	G	0.25374	5.74412e-127
rs34635363	17:79549250	GTEx/v8	Testis	PDE6G	G	-0.586504	7.62398e-57
rs34635363	17:79549250	GTEx/v8	Thyroid	ARL16	G	0.289426	1.08846e-121
rs34635363	17:79549250	GTEx/v7	Adipose_Visceral_Omentum	ARL16	G	0.313512	5.46944e-63
rs34635363	17:79549250	GTEx/v7	Whole_Blood	OXLD1	G	0.117631	1.33576e-11
rs34635363	17:79549250	GTEx/v7	Whole_Blood	ARL16	G	0.261574	1.09474e-80
rs34635363	17:79549250	GTEx/v7	Lung	ARL16	G	0.291929	2.30134e-77
rs34635363	17:79549250	GTEx/v7	Skin_Not_Sun_Exposed_Suprapubic	ARL16	G	0.298985	2.70163e-64
rs34635363	17:79549250	GTEx/v7	Skin_Sun_Exposed_Lower_leg	ARL16	G	0.249816	1.82462e-80
rs34635363	17:79549250	GTEx/v7	Testis	PDE6G	G	-0.537664	7.99416e-35
rs34635363	17:79549250	GTEx/v7	Thyroid	ARL16	G	0.331376	7.42798e-85
rs34635363	17:79549250	GTEx/v6	Testis	PDE6G	G	-4.57705	0.000378299
rs34635363	17:79549250	GTEx/v6	Thyroid	ARL16	G	4.65255	0.000224494
rs8081701	17:79599441	eQTLcatalogue	BLUEPRINT_ge_T-cell	OXLD1	C	-0.135802	7.24085e-08
rs9905786	17:79602063	eQTLcatalogue	BLUEPRINT_ge_T-cell	OXLD1	T	-0.1358	7.24995e-08
rs8081701	17:79599441	eQTLcatalogue	CEDAR_T-cell_CD4	OXLD1	C	-0.105409	0.000266595
rs9905786	17:79602063	eQTLcatalogue	CEDAR_T-cell_CD4	OXLD1	T	-0.10483	0.000327597
rs8081701	17:79599441	eQTLcatalogue	CEDAR_T-cell_CD8	OXLD1	C	-0.133342	3.0408e-08
rs9905786	17:79602063	eQTLcatalogue	CEDAR_T-cell_CD8	OXLD1	T	-0.132983	3.722e-08
rs8081701	17:79599441	eQTLcatalogue	Fairfax_2014_naive	PDE6G	C	0.0904011	7.64945e-08
rs9905786	17:79602063	eQTLcatalogue	Fairfax_2014_naive	PDE6G	T	0.0904692	7.53915e-08
rs8081701	17:79599441	eQTLcatalogue	GENCORD_ge_fibroblast	ARL16	C	-0.146236	0.0234328
rs9905786	17:79602063	eQTLcatalogue	GENCORD_ge_fibroblast	ARL16	T	-0.145511	0.0277855
rs8081701	17:79599441	eQTLcatalogue	GENCORD_ge_T-cell	ARL16	C	-0.238319	0.0089172
rs9905786	17:79602063	eQTLcatalogue	GENCORD_ge_T-cell	ARL16	T	-0.237126	0.0107635
rs8081701	17:79599441	eQTLcatalogue	GEUVADIS_ge_LCL	ARL16	C	-0.108366	0.00281977
rs9905786	17:79602063	eQTLcatalogue	GEUVADIS_ge_LCL	ARL16	T	-0.108434	0.00309772
rs8081701	17:79599441	eQTLcatalogue	Kasela_2017_T-cell_CD4	OXLD1	C	-0.119262	3.64502e-05
rs9905786	17:79602063	eQTLcatalogue	Kasela_2017_T-cell_CD4	OXLD1	T	-0.119584	3.33601e-05
rs8081701	17:79599441	eQTLcatalogue	Kasela_2017_T-cell_CD8	OXLD1	C	-0.125657	0.00108008
rs9905786	17:79602063	eQTLcatalogue	Kasela_2017_T-cell_CD8	OXLD1	T	-0.125768	0.00106389
rs8081701	17:79599441	eQTLcatalogue	Lepik_2017_ge_blood	OXLD1	C	-0.0765501	9.57695e-08
rs8081701	17:79599441	eQTLcatalogue	Lepik_2017_ge_blood	ARL16	C	-0.121763	2.88507e-05
rs9905786	17:79602063	eQTLcatalogue	Lepik_2017_ge_blood	OXLD1	T	-0.0783857	4.15801e-08
rs9905786	17:79602063	eQTLcatalogue	Lepik_2017_ge_blood	ARL16	T	-0.123583	2.14694e-05
rs8081701	17:79599441	eQTLcatalogue	TwinsUK_ge_blood	ARL16	C	-0.179711	0.00081261
rs9905786	17:79602063	eQTLcatalogue	TwinsUK_ge_blood	ARL16	T	-0.175659	0.00203596
rs8081701	17:79599441	eQTLcatalogue	TwinsUK_ge_fat	ARL16	C	-0.0969658	0.00422505
rs9905786	17:79602063	eQTLcatalogue	TwinsUK_ge_fat	ARL16	T	-0.0951813	0.00726825
rs8081701	17:79599441	eQTLcatalogue	TwinsUK_ge_LCL	NPLOC4	C	0.0628822	0.0181233
rs8081701	17:79599441	eQTLcatalogue	TwinsUK_ge_LCL	ARL16	C	-0.118147	1.26794e-05
rs9905786	17:79602063	eQTLcatalogue	TwinsUK_ge_LCL	NPLOC4	T	0.0630174	0.0205196
rs9905786	17:79602063	eQTLcatalogue	TwinsUK_ge_LCL	ARL16	T	-0.119637	1.04906e-05
rs8081701	17:79599441	eQTLcatalogue	TwinsUK_ge_skin	ARL16	C	-0.149802	1.94153e-05
rs9905786	17:79602063	eQTLcatalogue	TwinsUK_ge_skin	ARL16	T	-0.151507	1.74477e-05
rs8081701	17:79599441	PsychENCODE	PsychENCODE_eQTLs	MYADML2	C	0.0827991	0.000241411
rs8081701	17:79599441	PsychENCODE	PsychENCODE_eQTLs	OXLD1	C	-0.0585712	0.00279052
rs8081701	17:79599441	PsychENCODE	PsychENCODE_eQTLs	ARL16	C	-0.084447	2.4442e-07
rs9905786	17:79602063	PsychENCODE	PsychENCODE_eQTLs	MYADML2	T	0.0826161	0.000250108
rs9905786	17:79602063	PsychENCODE	PsychENCODE_eQTLs	OXLD1	T	-0.0585951	0.00274497
rs9905786	17:79602063	PsychENCODE	PsychENCODE_eQTLs	ARL16	T	-0.0844762	2.36317e-07
rs8081701	17:79599441	DICE	T_CD4_naive	ARL16	C	-0.712473	0.049
rs9905786	17:79602063	DICE	T_CD4_naive	ARL16	T	-0.712473	0.049
rs8081701	17:79599441	DICE	T_CD8_naive	ARL16	C	-0.742652	0.049
rs9905786	17:79602063	DICE	T_CD8_naive	ARL16	T	-0.742652	0.049
rs8081701	17:79599441	eQTLGen	eQTLGen_cis_eQTLs	DCXR	C	7.069	0
rs8081701	17:79599441	eQTLGen	eQTLGen_cis_eQTLs	NPLOC4	C	-7.2733	0
rs8081701	17:79599441	eQTLGen	eQTLGen_cis_eQTLs	ACTG1	C	7.4287	0
rs8081701	17:79599441	eQTLGen	eQTLGen_cis_eQTLs	CCDC137	C	4.6397	0.010064
rs8081701	17:79599441	eQTLGen	eQTLGen_cis_eQTLs	OXLD1	C	43.1167	0
rs8081701	17:79599441	eQTLGen	eQTLGen_cis_eQTLs	ARL16	C	31.7559	0
rs9905786	17:79602063	eQTLGen	eQTLGen_cis_eQTLs	DCXR	T	7.0616	0
rs9905786	17:79602063	eQTLGen	eQTLGen_cis_eQTLs	NPLOC4	T	-7.037	0
rs9905786	17:79602063	eQTLGen	eQTLGen_cis_eQTLs	ACTG1	T	7.55	0
rs9905786	17:79602063	eQTLGen	eQTLGen_cis_eQTLs	CCDC137	T	4.6575	0.00925624
rs9905786	17:79602063	eQTLGen	eQTLGen_cis_eQTLs	OXLD1	T	43.8809	0
rs9905786	17:79602063	eQTLGen	eQTLGen_cis_eQTLs	ARL16	T	31.41	0
rs8081701	17:79599441	BIOSQTL	BIOS_eQTL_geneLevel	ACTG1	C	3.96537	0.0407958
rs8081701	17:79599441	BIOSQTL	BIOS_eQTL_geneLevel	ACTG1	C	4.69374	0.00203002
rs8081701	17:79599441	BIOSQTL	BIOS_eQTL_geneLevel	CCDC137	C	18.6788	0
rs8081701	17:79599441	BIOSQTL	BIOS_eQTL_geneLevel	CCDC137	C	6.52817	0
rs8081701	17:79599441	BIOSQTL	BIOS_eQTL_geneLevel	HGS	C	12.1807	0
rs8081701	17:79599441	BIOSQTL	BIOS_eQTL_geneLevel	PDE6G	C	4.29553	0.0113481
rs8081701	17:79599441	BIOSQTL	BIOS_eQTL_geneLevel	OXLD1	C	18.6788	0
rs8081701	17:79599441	BIOSQTL	BIOS_eQTL_geneLevel	ARL16	C	12.1807	0
rs8081701	17:79599441	BIOSQTL	BIOS_eQTL_geneLevel	ARL16	C	13.698	0
rs9905786	17:79602063	BIOSQTL	BIOS_eQTL_geneLevel	ACTG1	T	3.99677	0.0365349
rs9905786	17:79602063	BIOSQTL	BIOS_eQTL_geneLevel	ACTG1	T	4.76266	0.001491
rs9905786	17:79602063	BIOSQTL	BIOS_eQTL_geneLevel	CCDC137	T	18.6434	0
rs9905786	17:79602063	BIOSQTL	BIOS_eQTL_geneLevel	CCDC137	T	6.49122	0
rs9905786	17:79602063	BIOSQTL	BIOS_eQTL_geneLevel	HGS	T	12.1864	0
rs9905786	17:79602063	BIOSQTL	BIOS_eQTL_geneLevel	PDE6G	T	4.30929	0.0106907
rs9905786	17:79602063	BIOSQTL	BIOS_eQTL_geneLevel	OXLD1	T	18.6434	0
rs9905786	17:79602063	BIOSQTL	BIOS_eQTL_geneLevel	ARL16	T	12.1864	0
rs9905786	17:79602063	BIOSQTL	BIOS_eQTL_geneLevel	ARL16	T	13.6896	0
rs8081701	17:79599441	CMC	CMC_SVA_cis	ARL16	C	1	0.009
rs8081701	17:79599441	CMC	CMC_SVA_cis	CCDC137	C	1	0.049
rs9905786	17:79602063	CMC	CMC_SVA_cis	CCDC137	T	1	0.049
rs9905786	17:79602063	CMC	CMC_SVA_cis	ARL16	T	1	0.009
rs8081701	17:79599441	GTEx/v8	Adipose_Subcutaneous	ARL16	C	-0.20062	1.85453e-105
rs9905786	17:79602063	GTEx/v8	Adipose_Subcutaneous	ARL16	T	-0.20062	1.85453e-105
rs8081701	17:79599441	GTEx/v8	Adipose_Visceral_Omentum	ARL16	C	-0.223124	1.46441e-105
rs9905786	17:79602063	GTEx/v8	Adipose_Visceral_Omentum	ARL16	T	-0.223124	1.46441e-105
rs8081701	17:79599441	GTEx/v8	Whole_Blood	OXLD1	C	-0.120374	9.40075e-18
rs8081701	17:79599441	GTEx/v8	Whole_Blood	ARL16	C	-0.257877	7.03152e-160
rs9905786	17:79602063	GTEx/v8	Whole_Blood	OXLD1	T	-0.120374	9.40075e-18
rs9905786	17:79602063	GTEx/v8	Whole_Blood	ARL16	T	-0.257877	7.03152e-160
rs8081701	17:79599441	GTEx/v8	Artery_Tibial	ARL16	C	-0.177038	7.54093e-94
rs9905786	17:79602063	GTEx/v8	Artery_Tibial	ARL16	T	-0.177038	7.54093e-94
rs8081701	17:79599441	GTEx/v8	Esophagus_Mucosa	ARL16	C	-0.273721	2.7871e-131
rs9905786	17:79602063	GTEx/v8	Esophagus_Mucosa	ARL16	T	-0.273721	2.7871e-131
rs8081701	17:79599441	GTEx/v8	Lung	ARL16	C	-0.298237	2.54924e-106
rs9905786	17:79602063	GTEx/v8	Lung	ARL16	T	-0.298237	2.54924e-106
rs8081701	17:79599441	GTEx/v8	Muscle_Skeletal	SLC25A10	C	0.144946	8.79053e-08
rs8081701	17:79599441	GTEx/v8	Muscle_Skeletal	ARL16	C	-0.166724	3.7848e-98
rs9905786	17:79602063	GTEx/v8	Muscle_Skeletal	SLC25A10	T	0.144946	8.79053e-08
rs9905786	17:79602063	GTEx/v8	Muscle_Skeletal	ARL16	T	-0.166724	3.7848e-98
rs8081701	17:79599441	GTEx/v8	Skin_Not_Sun_Exposed_Suprapubic	ARL16	C	-0.268317	3.81736e-113
rs9905786	17:79602063	GTEx/v8	Skin_Not_Sun_Exposed_Suprapubic	ARL16	T	-0.268317	3.81736e-113
rs8081701	17:79599441	GTEx/v8	Skin_Sun_Exposed_Lower_leg	ARL16	C	-0.252678	5.74412e-127
rs9905786	17:79602063	GTEx/v8	Skin_Sun_Exposed_Lower_leg	ARL16	T	-0.252678	5.74412e-127
rs8081701	17:79599441	GTEx/v8	Testis	PDE6G	C	0.598268	7.62398e-57
rs9905786	17:79602063	GTEx/v8	Testis	PDE6G	T	0.598268	7.62398e-57
rs8081701	17:79599441	GTEx/v8	Thyroid	ARL16	C	-0.301173	1.08846e-121
rs9905786	17:79602063	GTEx/v8	Thyroid	ARL16	T	-0.301173	1.08846e-121
rs8081701	17:79599441	GTEx/v7	Adipose_Visceral_Omentum	ARL16	C	-0.309966	5.46944e-63
rs9905786	17:79602063	GTEx/v7	Adipose_Visceral_Omentum	ARL16	T	-0.316491	5.46944e-63
rs8081701	17:79599441	GTEx/v7	Whole_Blood	OXLD1	C	-0.117573	1.33576e-11
rs8081701	17:79599441	GTEx/v7	Whole_Blood	ARL16	C	-0.265157	1.09474e-80
rs9905786	17:79602063	GTEx/v7	Whole_Blood	OXLD1	T	-0.11561	1.33576e-11
rs9905786	17:79602063	GTEx/v7	Whole_Blood	ARL16	T	-0.269473	1.09474e-80
rs8081701	17:79599441	GTEx/v7	Lung	ARL16	C	-0.289671	2.30134e-77
rs9905786	17:79602063	GTEx/v7	Lung	ARL16	T	-0.292341	2.30134e-77
rs8081701	17:79599441	GTEx/v7	Skin_Not_Sun_Exposed_Suprapubic	ARL16	C	-0.301653	2.70163e-64
rs9905786	17:79602063	GTEx/v7	Skin_Not_Sun_Exposed_Suprapubic	ARL16	T	-0.306926	2.70163e-64
rs8081701	17:79599441	GTEx/v7	Skin_Sun_Exposed_Lower_leg	ARL16	C	-0.245107	1.82462e-80
rs9905786	17:79602063	GTEx/v7	Skin_Sun_Exposed_Lower_leg	ARL16	T	-0.248609	1.82462e-80
rs8081701	17:79599441	GTEx/v7	Testis	PDE6G	C	0.516788	7.99416e-35
rs9905786	17:79602063	GTEx/v7	Testis	PDE6G	T	0.538585	7.99416e-35
rs8081701	17:79599441	GTEx/v7	Thyroid	ARL16	C	-0.329559	7.42798e-85
rs9905786	17:79602063	GTEx/v7	Thyroid	ARL16	T	-0.340456	7.42798e-85
rs8081701	17:79599441	GTEx/v6	Esophagus_Mucosa	ARL16	C	-4.68666	0.000312239
rs9905786	17:79602063	GTEx/v6	Testis	PDE6G	T	4.73192	0.000378299
rs8081701	17:79599441	GTEx/v6	Thyroid	ARL16	C	-5.15468	0.000224494
rs9905786	17:79602063	GTEx/v6	Thyroid	ARL16	T	-4.92706	0.000224494
rs9895741	17:79603831	eQTLcatalogue	CEDAR_T-cell_CD4	OXLD1	G	-0.104905	0.000293891
rs9895741	17:79603831	eQTLcatalogue	CEDAR_T-cell_CD8	OXLD1	G	-0.133042	3.16393e-08
rs9895741	17:79603831	eQTLcatalogue	Fairfax_2014_naive	PDE6G	G	0.0905697	6.75915e-08
rs9895741	17:79603831	eQTLcatalogue	GENCORD_ge_fibroblast	ARL16	G	-0.145441	0.02849
rs9895741	17:79603831	eQTLcatalogue	GENCORD_ge_T-cell	ARL16	G	-0.235998	0.0122116
rs9895741	17:79603831	eQTLcatalogue	GEUVADIS_ge_LCL	ARL16	G	-0.108366	0.00281977
rs9895741	17:79603831	eQTLcatalogue	Kasela_2017_T-cell_CD4	OXLD1	G	-0.119734	3.07782e-05
rs9895741	17:79603831	eQTLcatalogue	Kasela_2017_T-cell_CD8	OXLD1	G	-0.125815	0.00102458
rs9895741	17:79603831	eQTLcatalogue	Lepik_2017_ge_blood	OXLD1	G	-0.0779311	4.6952e-08
rs9895741	17:79603831	eQTLcatalogue	Lepik_2017_ge_blood	ARL16	G	-0.122332	2.75118e-05
rs9895741	17:79603831	eQTLcatalogue	TwinsUK_ge_blood	ARL16	G	-0.179464	0.000923785
rs9895741	17:79603831	eQTLcatalogue	TwinsUK_ge_fat	ARL16	G	-0.0969658	0.00422505
rs9895741	17:79603831	eQTLcatalogue	TwinsUK_ge_LCL	NPLOC4	G	0.0622547	0.0233876
rs9895741	17:79603831	eQTLcatalogue	TwinsUK_ge_LCL	ARL16	G	-0.119798	7.7751e-06
rs9895741	17:79603831	eQTLcatalogue	TwinsUK_ge_skin	ARL16	G	-0.15357	7.90385e-06
rs9895741	17:79603831	DICE	T_CD4_naive	ARL16	G	-0.712473	0.049
rs9895741	17:79603831	DICE	T_CD8_naive	ARL16	G	-0.742652	0.049
rs9895741	17:79603831	eQTLGen	eQTLGen_cis_eQTLs	DCXR	G	7.1904	0
rs9895741	17:79603831	eQTLGen	eQTLGen_cis_eQTLs	NPLOC4	G	-7.1674	0
rs9895741	17:79603831	eQTLGen	eQTLGen_cis_eQTLs	ACTG1	G	7.3563	0
rs9895741	17:79603831	eQTLGen	eQTLGen_cis_eQTLs	CCDC137	G	4.7193	0.00692709
rs9895741	17:79603831	eQTLGen	eQTLGen_cis_eQTLs	OXLD1	G	43.8905	0
rs9895741	17:79603831	eQTLGen	eQTLGen_cis_eQTLs	ARL16	G	31.4344	0
rs9895741	17:79603831	BIOSQTL	BIOS_eQTL_geneLevel	ACTG1	G	4.67639	0.00219289
rs9895741	17:79603831	BIOSQTL	BIOS_eQTL_geneLevel	CCDC137	G	18.9216	0
rs9895741	17:79603831	BIOSQTL	BIOS_eQTL_geneLevel	CCDC137	G	6.51337	0
rs9895741	17:79603831	BIOSQTL	BIOS_eQTL_geneLevel	HGS	G	12.2735	0
rs9895741	17:79603831	BIOSQTL	BIOS_eQTL_geneLevel	PDE6G	G	4.39773	0.00747596
rs9895741	17:79603831	BIOSQTL	BIOS_eQTL_geneLevel	OXLD1	G	18.9216	0
rs9895741	17:79603831	BIOSQTL	BIOS_eQTL_geneLevel	ARL16	G	12.2735	0
rs9895741	17:79603831	BIOSQTL	BIOS_eQTL_geneLevel	ARL16	G	13.6629	0
rs9895741	17:79603831	CMC	CMC_SVA_cis	CCDC137	G	1	0.049
rs9895741	17:79603831	CMC	CMC_SVA_cis	ARL16	G	1	0.009
rs9895741	17:79603831	GTEx/v8	Adipose_Subcutaneous	ARL16	G	-0.194994	1.85453e-105
rs9895741	17:79603831	GTEx/v8	Adipose_Visceral_Omentum	ARL16	G	-0.223124	1.46441e-105
rs9895741	17:79603831	GTEx/v8	Whole_Blood	OXLD1	G	-0.121206	9.40075e-18
rs9895741	17:79603831	GTEx/v8	Whole_Blood	ARL16	G	-0.251929	7.03152e-160
rs9895741	17:79603831	GTEx/v8	Artery_Tibial	ARL16	G	-0.166433	7.54093e-94
rs9895741	17:79603831	GTEx/v8	Esophagus_Mucosa	ARL16	G	-0.260257	2.7871e-131
rs9895741	17:79603831	GTEx/v8	Lung	ARL16	G	-0.289508	2.54924e-106
rs9895741	17:79603831	GTEx/v8	Skin_Not_Sun_Exposed_Suprapubic	ARL16	G	-0.268317	3.81736e-113
rs9895741	17:79603831	GTEx/v8	Skin_Sun_Exposed_Lower_leg	ARL16	G	-0.243356	5.74412e-127
rs9895741	17:79603831	GTEx/v8	Testis	PDE6G	G	0.598268	7.62398e-57
rs9895741	17:79603831	GTEx/v8	Thyroid	ARL16	G	-0.301173	1.08846e-121
rs9895741	17:79603831	GTEx/v7	Adipose_Visceral_Omentum	ARL16	G	-0.314313	5.46944e-63
rs9895741	17:79603831	GTEx/v7	Whole_Blood	OXLD1	G	-0.117199	1.33576e-11
rs9895741	17:79603831	GTEx/v7	Whole_Blood	ARL16	G	-0.255562	1.09474e-80
rs9895741	17:79603831	GTEx/v7	Lung	ARL16	G	-0.282127	2.30134e-77
rs9895741	17:79603831	GTEx/v7	Skin_Not_Sun_Exposed_Suprapubic	ARL16	G	-0.3069	2.70163e-64
rs9895741	17:79603831	GTEx/v7	Testis	PDE6G	G	0.530574	7.99416e-35
rs9895741	17:79603831	GTEx/v7	Thyroid	ARL16	G	-0.337397	7.42798e-85
rs9895741	17:79603831	GTEx/v6	Testis	PDE6G	G	4.67313	0.000378299
rs9895741	17:79603831	GTEx/v6	Thyroid	ARL16	G	-4.88344	0.000224494
rs9747347	17:79606820	eQTLcatalogue	BLUEPRINT_ge_T-cell	OXLD1	C	-0.135815	7.22835e-08
rs9747347	17:79606820	eQTLcatalogue	CEDAR_T-cell_CD4	OXLD1	C	-0.104912	0.000285312
rs9747347	17:79606820	eQTLcatalogue	CEDAR_T-cell_CD8	OXLD1	C	-0.133329	2.70809e-08
rs9747347	17:79606820	eQTLcatalogue	Fairfax_2014_naive	PDE6G	C	0.0912454	4.45386e-08
rs9747347	17:79606820	eQTLcatalogue	GENCORD_ge_fibroblast	ARL16	C	-0.144328	0.0342016
rs9747347	17:79606820	eQTLcatalogue	GENCORD_ge_T-cell	ARL16	C	-0.233223	0.0163285
rs9747347	17:79606820	eQTLcatalogue	GEUVADIS_ge_LCL	ARL16	C	-0.109141	0.00235979
rs9747347	17:79606820	eQTLcatalogue	Kasela_2017_T-cell_CD4	OXLD1	C	-0.120023	2.77503e-05
rs9747347	17:79606820	eQTLcatalogue	Kasela_2017_T-cell_CD8	OXLD1	C	-0.125923	0.000989975
rs9747347	17:79606820	eQTLcatalogue	Lepik_2017_ge_blood	OXLD1	C	-0.0739448	4.28117e-08
rs9747347	17:79606820	eQTLcatalogue	Lepik_2017_ge_blood	ARL16	C	-0.119172	9.6033e-06
rs9747347	17:79606820	eQTLcatalogue	TwinsUK_ge_blood	ARL16	C	-0.178581	0.00116898
rs9747347	17:79606820	eQTLcatalogue	TwinsUK_ge_fat	ARL16	C	-0.100187	0.00169502
rs9747347	17:79606820	eQTLcatalogue	TwinsUK_ge_LCL	ARL16	C	-0.121093	5.0769e-06
rs9747347	17:79606820	eQTLcatalogue	TwinsUK_ge_skin	ARL16	C	-0.159148	1.85185e-06
rs9747347	17:79606820	PsychENCODE	PsychENCODE_eQTLs	MYADML2	C	0.0818399	0.000304162
rs9747347	17:79606820	PsychENCODE	PsychENCODE_eQTLs	OXLD1	C	-0.0583471	0.00292713
rs9747347	17:79606820	PsychENCODE	PsychENCODE_eQTLs	ARL16	C	-0.0850044	1.85621e-07
rs9747347	17:79606820	DICE	T_CD4_naive	ARL16	C	-0.712473	0.049
rs9747347	17:79606820	DICE	T_CD8_naive	ARL16	C	-0.742652	0.049
rs9747347	17:79606820	eQTLGen	eQTLGen_cis_eQTLs	DCXR	C	7.4304	0
rs9747347	17:79606820	eQTLGen	eQTLGen_cis_eQTLs	NPLOC4	C	-7.1043	0
rs9747347	17:79606820	eQTLGen	eQTLGen_cis_eQTLs	ACTG1	C	7.1618	0
rs9747347	17:79606820	eQTLGen	eQTLGen_cis_eQTLs	CCDC137	C	4.6104	0.0116261
rs9747347	17:79606820	eQTLGen	eQTLGen_cis_eQTLs	OXLD1	C	43.2863	0
rs9747347	17:79606820	eQTLGen	eQTLGen_cis_eQTLs	ARL16	C	30.8864	0
rs9747347	17:79606820	BIOSQTL	BIOS_eQTL_geneLevel	ACTG1	C	4.00254	0.0357431
rs9747347	17:79606820	BIOSQTL	BIOS_eQTL_geneLevel	ACTG1	C	4.76211	0.0014907
rs9747347	17:79606820	BIOSQTL	BIOS_eQTL_geneLevel	CCDC137	C	18.6752	0
rs9747347	17:79606820	BIOSQTL	BIOS_eQTL_geneLevel	CCDC137	C	6.51947	0
rs9747347	17:79606820	BIOSQTL	BIOS_eQTL_geneLevel	HGS	C	12.1687	0
rs9747347	17:79606820	BIOSQTL	BIOS_eQTL_geneLevel	PDE6G	C	4.31326	0.0104747
rs9747347	17:79606820	BIOSQTL	BIOS_eQTL_geneLevel	OXLD1	C	18.6752	0
rs9747347	17:79606820	BIOSQTL	BIOS_eQTL_geneLevel	ARL16	C	12.1687	0
rs9747347	17:79606820	BIOSQTL	BIOS_eQTL_geneLevel	ARL16	C	13.6564	0
rs9747347	17:79606820	CMC	CMC_SVA_cis	ARL16	C	1	0.009
rs9747347	17:79606820	GTEx/v8	Adipose_Subcutaneous	ARL16	C	-0.198591	1.85453e-105
rs9747347	17:79606820	GTEx/v8	Whole_Blood	OXLD1	C	-0.121331	9.40075e-18
rs9747347	17:79606820	GTEx/v8	Whole_Blood	ARL16	C	-0.257287	7.03152e-160
rs9747347	17:79606820	GTEx/v8	Artery_Tibial	ARL16	C	-0.176406	7.54093e-94
rs9747347	17:79606820	GTEx/v8	Esophagus_Mucosa	ARL16	C	-0.270747	2.7871e-131
rs9747347	17:79606820	GTEx/v8	Lung	ARL16	C	-0.298237	2.54924e-106
rs9747347	17:79606820	GTEx/v8	Muscle_Skeletal	ARL16	C	-0.163931	3.7848e-98
rs9747347	17:79606820	GTEx/v8	Skin_Not_Sun_Exposed_Suprapubic	ARL16	C	-0.265997	3.81736e-113
rs9747347	17:79606820	GTEx/v8	Skin_Sun_Exposed_Lower_leg	ARL16	C	-0.25119	5.74412e-127
rs9747347	17:79606820	GTEx/v8	Testis	PDE6G	C	0.592632	7.62398e-57
rs9747347	17:79606820	GTEx/v8	Thyroid	ARL16	C	-0.296748	1.08846e-121
rs9747347	17:79606820	GTEx/v7	Adipose_Visceral_Omentum	ARL16	C	-0.306724	5.46944e-63
rs9747347	17:79606820	GTEx/v7	Whole_Blood	OXLD1	C	-0.124969	1.33576e-11
rs9747347	17:79606820	GTEx/v7	Whole_Blood	ARL16	C	-0.263758	1.09474e-80
rs9747347	17:79606820	GTEx/v7	Lung	ARL16	C	-0.297643	2.30134e-77
rs9747347	17:79606820	GTEx/v7	Skin_Not_Sun_Exposed_Suprapubic	ARL16	C	-0.290288	2.70163e-64
rs9747347	17:79606820	GTEx/v7	Skin_Sun_Exposed_Lower_leg	ARL16	C	-0.241694	1.82462e-80
rs9747347	17:79606820	GTEx/v7	Testis	PDE6G	C	0.522701	7.99416e-35
rs9747347	17:79606820	GTEx/v7	Thyroid	ARL16	C	-0.333827	7.42798e-85
rs9747347	17:79606820	GTEx/v6	Thyroid	ARL16	C	-4.64378	0.000224494
rs62075722	17:79611271	eQTLcatalogue	CEDAR_T-cell_CD4	OXLD1	G	-0.105718	0.000193585
rs62075722	17:79611271	eQTLcatalogue	CEDAR_T-cell_CD8	OXLD1	G	-0.134051	1.61719e-08
rs62075722	17:79611271	eQTLcatalogue	Fairfax_2014_naive	PDE6G	G	0.0919621	2.73402e-08
rs62075722	17:79611271	eQTLcatalogue	GENCORD_ge_fibroblast	ARL16	G	-0.145296	0.0276777
rs62075722	17:79611271	eQTLcatalogue	GENCORD_ge_LCL	ARL16	G	-0.171976	0.0344605
rs62075722	17:79611271	eQTLcatalogue	GENCORD_ge_T-cell	ARL16	G	-0.230637	0.021127
rs62075722	17:79611271	eQTLcatalogue	GEUVADIS_ge_LCL	ARL16	G	-0.109836	0.00222323
rs62075722	17:79611271	eQTLcatalogue	Kasela_2017_T-cell_CD4	OXLD1	G	-0.120362	2.33865e-05
rs62075722	17:79611271	eQTLcatalogue	Kasela_2017_T-cell_CD8	OXLD1	G	-0.125897	0.000947875
rs62075722	17:79611271	eQTLcatalogue	Lepik_2017_ge_blood	OXLD1	G	-0.0796337	1.38215e-08
rs62075722	17:79611271	eQTLcatalogue	Lepik_2017_ge_blood	ARL16	G	-0.122678	2.28304e-05
rs62075722	17:79611271	eQTLcatalogue	TwinsUK_ge_blood	ARL16	G	-0.175187	0.00187782
rs62075722	17:79611271	eQTLcatalogue	TwinsUK_ge_fat	ARL16	G	-0.100518	0.00148364
rs62075722	17:79611271	eQTLcatalogue	TwinsUK_ge_LCL	ARL16	G	-0.118941	9.78085e-06
rs62075722	17:79611271	eQTLcatalogue	TwinsUK_ge_skin	ARL16	G	-0.157382	2.78352e-06
rs62075722	17:79611271	PsychENCODE	PsychENCODE_eQTLs	MYADML2	G	0.080711	0.000420309
rs62075722	17:79611271	PsychENCODE	PsychENCODE_eQTLs	OXLD1	G	-0.0591505	0.00239421
rs62075722	17:79611271	PsychENCODE	PsychENCODE_eQTLs	ARL16	G	-0.0855703	1.53675e-07
rs62075722	17:79611271	DICE	T_CD4_naive	ARL16	G	-0.721943	0.049
rs62075722	17:79611271	DICE	T_CD8_naive	ARL16	G	-0.748225	0.049
rs62075722	17:79611271	eQTLGen	eQTLGen_cis_eQTLs	DCXR	G	7.111	0
rs62075722	17:79611271	eQTLGen	eQTLGen_cis_eQTLs	NPLOC4	G	-7.0427	0
rs62075722	17:79611271	eQTLGen	eQTLGen_cis_eQTLs	ACTG1	G	7.279	0
rs62075722	17:79611271	eQTLGen	eQTLGen_cis_eQTLs	CCDC137	G	4.8914	0.00309707
rs62075722	17:79611271	eQTLGen	eQTLGen_cis_eQTLs	OXLD1	G	43.7845	0
rs62075722	17:79611271	eQTLGen	eQTLGen_cis_eQTLs	ARL16	G	31.938	0
rs62075722	17:79611271	BIOSQTL	BIOS_eQTL_geneLevel	ACTG1	G	4.01634	0.0339729
rs62075722	17:79611271	BIOSQTL	BIOS_eQTL_geneLevel	ACTG1	G	4.77649	0.00140213
rs62075722	17:79611271	BIOSQTL	BIOS_eQTL_geneLevel	CCDC137	G	18.6903	0
rs62075722	17:79611271	BIOSQTL	BIOS_eQTL_geneLevel	CCDC137	G	6.5339	0
rs62075722	17:79611271	BIOSQTL	BIOS_eQTL_geneLevel	HGS	G	12.1403	0
rs62075722	17:79611271	BIOSQTL	BIOS_eQTL_geneLevel	PDE6G	G	4.32701	0.0099466
rs62075722	17:79611271	BIOSQTL	BIOS_eQTL_geneLevel	OXLD1	G	18.6903	0
rs62075722	17:79611271	BIOSQTL	BIOS_eQTL_geneLevel	ARL16	G	12.1403	0
rs62075722	17:79611271	BIOSQTL	BIOS_eQTL_geneLevel	ARL16	G	13.6428	0
rs62075722	17:79611271	CMC	CMC_SVA_cis	CCDC137	G	1	0.049
rs62075722	17:79611271	CMC	CMC_SVA_cis	ARL16	G	1	0.009
rs62075722	17:79611271	GTEx/v8	Adipose_Subcutaneous	ARL16	G	-0.20062	1.85453e-105
rs62075722	17:79611271	GTEx/v8	Adipose_Visceral_Omentum	ARL16	G	-0.223124	1.46441e-105
rs62075722	17:79611271	GTEx/v8	Whole_Blood	OXLD1	G	-0.120374	9.40075e-18
rs62075722	17:79611271	GTEx/v8	Whole_Blood	ARL16	G	-0.257877	7.03152e-160
rs62075722	17:79611271	GTEx/v8	Artery_Tibial	ARL16	G	-0.177038	7.54093e-94
rs62075722	17:79611271	GTEx/v8	Esophagus_Mucosa	ARL16	G	-0.273721	2.7871e-131
rs62075722	17:79611271	GTEx/v8	Lung	ARL16	G	-0.298237	2.54924e-106
rs62075722	17:79611271	GTEx/v8	Muscle_Skeletal	SLC25A10	G	0.144946	8.79053e-08
rs62075722	17:79611271	GTEx/v8	Muscle_Skeletal	ARL16	G	-0.166724	3.7848e-98
rs62075722	17:79611271	GTEx/v8	Skin_Not_Sun_Exposed_Suprapubic	ARL16	G	-0.268317	3.81736e-113
rs62075722	17:79611271	GTEx/v8	Skin_Sun_Exposed_Lower_leg	ARL16	G	-0.252678	5.74412e-127
rs62075722	17:79611271	GTEx/v8	Testis	PDE6G	G	0.598268	7.62398e-57
rs62075722	17:79611271	GTEx/v8	Thyroid	ARL16	G	-0.301173	1.08846e-121
rs62075722	17:79611271	GTEx/v7	Adipose_Visceral_Omentum	ARL16	G	-0.314313	5.46944e-63
rs62075722	17:79611271	GTEx/v7	Whole_Blood	OXLD1	G	-0.117834	1.33576e-11
rs62075722	17:79611271	GTEx/v7	Whole_Blood	ARL16	G	-0.265759	1.09474e-80
rs62075722	17:79611271	GTEx/v7	Lung	ARL16	G	-0.290806	2.30134e-77
rs62075722	17:79611271	GTEx/v7	Skin_Not_Sun_Exposed_Suprapubic	ARL16	G	-0.305055	2.70163e-64
rs62075722	17:79611271	GTEx/v7	Skin_Sun_Exposed_Lower_leg	ARL16	G	-0.247813	1.82462e-80
rs62075722	17:79611271	GTEx/v7	Testis	PDE6G	G	0.535906	7.99416e-35
rs62075722	17:79611271	GTEx/v7	Thyroid	ARL16	G	-0.33871	7.42798e-85
rs62075722	17:79611271	GTEx/v6	Thyroid	ARL16	G	-4.97377	0.000224494
rs6420484	17:79612397	eQTLcatalogue	BLUEPRINT_ge_T-cell	OXLD1	G	-0.135585	7.72555e-08
rs6420484	17:79612397	eQTLcatalogue	CEDAR_T-cell_CD4	OXLD1	G	-0.105584	0.000197128
rs6420484	17:79612397	eQTLcatalogue	CEDAR_T-cell_CD8	OXLD1	G	-0.134044	1.55599e-08
rs6420484	17:79612397	eQTLcatalogue	Fairfax_2014_naive	PDE6G	G	0.0920729	2.43226e-08
rs6420484	17:79612397	eQTLcatalogue	GENCORD_ge_fibroblast	ARL16	G	-0.145037	0.0286599
rs6420484	17:79612397	eQTLcatalogue	GENCORD_ge_LCL	ARL16	G	-0.172376	0.0326349
rs6420484	17:79612397	eQTLcatalogue	GENCORD_ge_T-cell	ARL16	G	-0.230002	0.0224239
rs6420484	17:79612397	eQTLcatalogue	GEUVADIS_ge_LCL	ARL16	G	-0.11002	0.00189572
rs6420484	17:79612397	eQTLcatalogue	Kasela_2017_T-cell_CD4	OXLD1	G	-0.120451	2.22641e-05
rs6420484	17:79612397	eQTLcatalogue	Kasela_2017_T-cell_CD8	OXLD1	G	-0.125879	0.000936835
rs6420484	17:79612397	eQTLcatalogue	Lepik_2017_ge_blood	OXLD1	G	-0.0787381	3.9409e-08
rs6420484	17:79612397	eQTLcatalogue	Lepik_2017_ge_blood	ARL16	G	-0.124486	1.86192e-05
rs6420484	17:79612397	eQTLcatalogue	TwinsUK_ge_blood	ARL16	G	-0.175187	0.00187782
rs6420484	17:79612397	eQTLcatalogue	TwinsUK_ge_fat	ARL16	G	-0.100518	0.00148364
rs6420484	17:79612397	eQTLcatalogue	TwinsUK_ge_LCL	ARL16	G	-0.118941	9.78085e-06
rs6420484	17:79612397	eQTLcatalogue	TwinsUK_ge_skin	ARL16	G	-0.157382	2.78352e-06
rs6420484	17:79612397	PsychENCODE	PsychENCODE_eQTLs	MYADML2	G	0.0807136	0.000419724
rs6420484	17:79612397	PsychENCODE	PsychENCODE_eQTLs	OXLD1	G	-0.059133	0.00240478
rs6420484	17:79612397	PsychENCODE	PsychENCODE_eQTLs	ARL16	G	-0.0855288	1.56281e-07
rs6420484	17:79612397	DICE	T_CD4_naive	ARL16	G	-0.721943	0.049
rs6420484	17:79612397	DICE	T_CD8_naive	ARL16	G	-0.748225	0.049
rs6420484	17:79612397	eQTLGen	eQTLGen_cis_eQTLs	DCXR	G	7.1581	0
rs6420484	17:79612397	eQTLGen	eQTLGen_cis_eQTLs	NPLOC4	G	-7.2123	0
rs6420484	17:79612397	eQTLGen	eQTLGen_cis_eQTLs	ACTG1	G	7.4012	0
rs6420484	17:79612397	eQTLGen	eQTLGen_cis_eQTLs	CCDC137	G	4.984	0.00198794
rs6420484	17:79612397	eQTLGen	eQTLGen_cis_eQTLs	OXLD1	G	43.8875	0
rs6420484	17:79612397	eQTLGen	eQTLGen_cis_eQTLs	ARL16	G	31.644	0
rs6420484	17:79612397	BIOSQTL	BIOS_eQTL_geneLevel	ACTG1	G	4.01634	0.0339729
rs6420484	17:79612397	BIOSQTL	BIOS_eQTL_geneLevel	ACTG1	G	4.77649	0.00140213
rs6420484	17:79612397	BIOSQTL	BIOS_eQTL_geneLevel	CCDC137	G	18.7054	0
rs6420484	17:79612397	BIOSQTL	BIOS_eQTL_geneLevel	CCDC137	G	6.5339	0
rs6420484	17:79612397	BIOSQTL	BIOS_eQTL_geneLevel	HGS	G	12.1552	0
rs6420484	17:79612397	BIOSQTL	BIOS_eQTL_geneLevel	PDE6G	G	4.32701	0.0099466
rs6420484	17:79612397	BIOSQTL	BIOS_eQTL_geneLevel	OXLD1	G	18.7054	0
rs6420484	17:79612397	BIOSQTL	BIOS_eQTL_geneLevel	ARL16	G	12.1552	0
rs6420484	17:79612397	BIOSQTL	BIOS_eQTL_geneLevel	ARL16	G	13.6285	0
rs6420484	17:79612397	CMC	CMC_SVA_cis	CCDC137	G	1	0.049
rs6420484	17:79612397	CMC	CMC_SVA_cis	ARL16	G	1	0.009
rs6420484	17:79612397	GTEx/v8	Adipose_Subcutaneous	ARL16	G	-0.20062	1.85453e-105
rs6420484	17:79612397	GTEx/v8	Adipose_Visceral_Omentum	ARL16	G	-0.223124	1.46441e-105
rs6420484	17:79612397	GTEx/v8	Whole_Blood	OXLD1	G	-0.120374	9.40075e-18
rs6420484	17:79612397	GTEx/v8	Whole_Blood	ARL16	G	-0.257877	7.03152e-160
rs6420484	17:79612397	GTEx/v8	Artery_Tibial	ARL16	G	-0.177038	7.54093e-94
rs6420484	17:79612397	GTEx/v8	Esophagus_Mucosa	ARL16	G	-0.273721	2.7871e-131
rs6420484	17:79612397	GTEx/v8	Lung	ARL16	G	-0.298237	2.54924e-106
rs6420484	17:79612397	GTEx/v8	Muscle_Skeletal	SLC25A10	G	0.144946	8.79053e-08
rs6420484	17:79612397	GTEx/v8	Muscle_Skeletal	ARL16	G	-0.166724	3.7848e-98
rs6420484	17:79612397	GTEx/v8	Skin_Not_Sun_Exposed_Suprapubic	ARL16	G	-0.268317	3.81736e-113
rs6420484	17:79612397	GTEx/v8	Skin_Sun_Exposed_Lower_leg	ARL16	G	-0.252678	5.74412e-127
rs6420484	17:79612397	GTEx/v8	Testis	PDE6G	G	0.598268	7.62398e-57
rs6420484	17:79612397	GTEx/v8	Thyroid	ARL16	G	-0.301173	1.08846e-121
rs6420484	17:79612397	GTEx/v7	Adipose_Visceral_Omentum	ARL16	G	-0.312495	5.46944e-63
rs6420484	17:79612397	GTEx/v7	Whole_Blood	OXLD1	G	-0.118156	1.33576e-11
rs6420484	17:79612397	GTEx/v7	Whole_Blood	ARL16	G	-0.265171	1.09474e-80
rs6420484	17:79612397	GTEx/v7	Lung	ARL16	G	-0.290806	2.30134e-77
rs6420484	17:79612397	GTEx/v7	Skin_Not_Sun_Exposed_Suprapubic	ARL16	G	-0.300814	2.70163e-64
rs6420484	17:79612397	GTEx/v7	Skin_Sun_Exposed_Lower_leg	ARL16	G	-0.24704	1.82462e-80
rs6420484	17:79612397	GTEx/v7	Testis	PDE6G	G	0.539158	7.99416e-35
rs6420484	17:79612397	GTEx/v7	Thyroid	ARL16	G	-0.331662	7.42798e-85
rs6420484	17:79612397	GTEx/v6	Testis	PDE6G	G	4.67321	0.000378299
rs6420484	17:79612397	GTEx/v6	Thyroid	ARL16	G	-4.90077	0.000224494
rs57604384	17:79630941	eQTLcatalogue	BrainSeq_ge_brain	ARL16	G	-0.069136	0.00500375
rs57604384	17:79630941	eQTLcatalogue	CEDAR_T-cell_CD4	OXLD1	G	-0.105246	8.2195e-05
rs57604384	17:79630941	eQTLcatalogue	CEDAR_T-cell_CD8	OXLD1	G	-0.128006	2.95657e-08
rs57604384	17:79630941	eQTLcatalogue	Fairfax_2014_naive	PDE6G	G	0.090253	2.24674e-07
rs57604384	17:79630941	eQTLcatalogue	GENCORD_ge_fibroblast	ARL16	G	-0.173256	0.000109107
rs57604384	17:79630941	eQTLcatalogue	GENCORD_ge_LCL	ARL16	G	-0.210811	8.4005e-05
rs57604384	17:79630941	eQTLcatalogue	GENCORD_ge_T-cell	ARL16	G	-0.287524	1.21541e-05
rs57604384	17:79630941	eQTLcatalogue	GEUVADIS_ge_LCL	ARL16	G	-0.114626	0.000187416
rs57604384	17:79630941	eQTLcatalogue	HipSci_ge_iPSC	ARL16	G	-0.129857	0.00305792
rs57604384	17:79630941	eQTLcatalogue	Kasela_2017_T-cell_CD4	ARL16	G	-0.10441	0.00322206
rs57604384	17:79630941	eQTLcatalogue	Kasela_2017_T-cell_CD4	OXLD1	G	-0.119959	4.88787e-05
rs57604384	17:79630941	eQTLcatalogue	Kasela_2017_T-cell_CD8	OXLD1	G	-0.110788	0.0365408
rs57604384	17:79630941	eQTLcatalogue	Lepik_2017_ge_blood	OXLD1	G	-0.0736694	8.95855e-08
rs57604384	17:79630941	eQTLcatalogue	Lepik_2017_ge_blood	ARL16	G	-0.151987	9.1121e-11
rs57604384	17:79630941	eQTLcatalogue	TwinsUK_ge_blood	ARL16	G	-0.196196	7.40745e-06
rs57604384	17:79630941	eQTLcatalogue	TwinsUK_ge_fat	ARL16	G	-0.110173	2.64153e-05
rs57604384	17:79630941	eQTLcatalogue	TwinsUK_ge_LCL	ARL16	G	-0.138224	1.44398e-09
rs57604384	17:79630941	eQTLcatalogue	TwinsUK_ge_skin	ARL16	G	-0.160566	1.85348e-07
rs57604384	17:79630941	PsychENCODE	PsychENCODE_eQTLs	MYADML2	G	0.0636266	0.0130836
rs57604384	17:79630941	PsychENCODE	PsychENCODE_eQTLs	OXLD1	G	-0.0627768	0.000450987
rs57604384	17:79630941	PsychENCODE	PsychENCODE_eQTLs	ARL16	G	-0.0917171	2.45991e-09
rs57604384	17:79630941	DICE	T_CD8_naive	ARL16	G	-0.728545	0.049
rs57604384	17:79630941	eQTLGen	eQTLGen_cis_eQTLs	DCXR	G	7.3265	0
rs57604384	17:79630941	eQTLGen	eQTLGen_cis_eQTLs	NPLOC4	G	-5.5928	0.000108446
rs57604384	17:79630941	eQTLGen	eQTLGen_cis_eQTLs	ACTG1	G	5.7472	5.793e-05
rs57604384	17:79630941	eQTLGen	eQTLGen_cis_eQTLs	CCDC137	G	4.8362	0.00403295
rs57604384	17:79630941	eQTLGen	eQTLGen_cis_eQTLs	OXLD1	G	43.623	0
rs57604384	17:79630941	eQTLGen	eQTLGen_cis_eQTLs	ARL16	G	37.9767	0
rs57604384	17:79630941	BIOSQTL	BIOS_eQTL_geneLevel	CCDC137	G	18.2961	0
rs57604384	17:79630941	BIOSQTL	BIOS_eQTL_geneLevel	CCDC137	G	6.64889	0
rs57604384	17:79630941	BIOSQTL	BIOS_eQTL_geneLevel	HGS	G	15.6923	0
rs57604384	17:79630941	BIOSQTL	BIOS_eQTL_geneLevel	PDE6G	G	4.16483	0.018979
rs57604384	17:79630941	BIOSQTL	BIOS_eQTL_geneLevel	OXLD1	G	18.2961	0
rs57604384	17:79630941	BIOSQTL	BIOS_eQTL_geneLevel	ARL16	G	15.6923	0
rs57604384	17:79630941	BIOSQTL	BIOS_eQTL_geneLevel	ARL16	G	16.3841	0
rs57604384	17:79630941	CMC	CMC_SVA_cis	CCDC137	G	1	0.009
rs57604384	17:79630941	CMC	CMC_SVA_cis	ARL16	G	1	0.009
rs57604384	17:79630941	GTEx/v8	Adipose_Subcutaneous	ARL16	G	-0.216113	1.85453e-105
rs57604384	17:79630941	GTEx/v8	Whole_Blood	OXLD1	G	-0.124428	9.40075e-18
rs57604384	17:79630941	GTEx/v8	Whole_Blood	ARL16	G	-0.249121	7.03152e-160
rs57604384	17:79630941	GTEx/v8	Artery_Tibial	NPLOC4	G	-0.104218	5.46806e-16
rs57604384	17:79630941	GTEx/v8	Artery_Tibial	ARL16	G	-0.177562	7.54093e-94
rs57604384	17:79630941	GTEx/v8	Brain_Amygdala	ARL16	G	-0.362005	2.52515e-17
rs57604384	17:79630941	GTEx/v8	Brain_Caudate_basal_ganglia	ARL16	G	-0.337065	1.37204e-33
rs57604384	17:79630941	GTEx/v8	Brain_Cerebellum	ARL16	G	-0.36546	3.8087e-20
rs57604384	17:79630941	GTEx/v8	Brain_Nucleus_accumbens_basal_ganglia	ARL16	G	-0.263181	2.42193e-31
rs57604384	17:79630941	GTEx/v8	Brain_Putamen_basal_ganglia	ARL16	G	-0.357577	2.78218e-26
rs57604384	17:79630941	GTEx/v8	Breast_Mammary_Tissue	ARL16	G	-0.252936	2.58116e-76
rs57604384	17:79630941	GTEx/v8	Colon_Transverse	ARL16	G	-0.303036	8.43416e-94
rs57604384	17:79630941	GTEx/v8	Esophagus_Mucosa	ARL16	G	-0.284979	2.7871e-131
rs57604384	17:79630941	GTEx/v8	Esophagus_Muscularis	SLC25A10	G	0.198788	2.73437e-06
rs57604384	17:79630941	GTEx/v8	Esophagus_Muscularis	ARL16	G	-0.265159	8.80809e-110
rs57604384	17:79630941	GTEx/v8	Heart_Atrial_Appendage	NPLOC4	G	-0.105947	9.83361e-06
rs57604384	17:79630941	GTEx/v8	Lung	ARL16	G	-0.322389	2.54924e-106
rs57604384	17:79630941	GTEx/v8	Muscle_Skeletal	SLC25A10	G	0.147844	8.79053e-08
rs57604384	17:79630941	GTEx/v8	Muscle_Skeletal	ARL16	G	-0.219131	3.7848e-98
rs57604384	17:79630941	GTEx/v8	Nerve_Tibial	ARL16	G	-0.214123	1.03289e-99
rs57604384	17:79630941	GTEx/v8	Pituitary	NPLOC4	G	-0.194462	5.60023e-21
rs57604384	17:79630941	GTEx/v8	Skin_Not_Sun_Exposed_Suprapubic	ARL16	G	-0.305383	3.81736e-113
rs57604384	17:79630941	GTEx/v8	Skin_Sun_Exposed_Lower_leg	ARL16	G	-0.286455	5.74412e-127
rs57604384	17:79630941	GTEx/v8	Testis	PDE6G	G	0.509106	7.62398e-57
rs57604384	17:79630941	GTEx/v8	Thyroid	NPLOC4	G	-0.0974943	8.06415e-52
rs57604384	17:79630941	GTEx/v8	Thyroid	ARL16	G	-0.308451	1.08846e-121
rs57604384	17:79630941	GTEx/v7	Adipose_Subcutaneous	ARL16	G	-0.229277	3.00947e-63
rs57604384	17:79630941	GTEx/v7	Whole_Blood	OXLD1	G	-0.118831	1.33576e-11
rs57604384	17:79630941	GTEx/v7	Whole_Blood	ARL16	G	-0.266693	1.09474e-80
rs57604384	17:79630941	GTEx/v7	Esophagus_Mucosa	ARL16	G	-0.314332	3.74488e-87
rs57604384	17:79630941	GTEx/v7	Lung	ARL16	G	-0.316536	2.30134e-77
rs57604384	17:79630941	GTEx/v7	Muscle_Skeletal	ARL16	G	-0.247811	1.82822e-61
rs57604384	17:79630941	GTEx/v7	Skin_Not_Sun_Exposed_Suprapubic	ARL16	G	-0.329274	2.70163e-64
rs57604384	17:79630941	GTEx/v7	Skin_Sun_Exposed_Lower_leg	ARL16	G	-0.257841	1.82462e-80
rs57604384	17:79630941	GTEx/v7	Testis	PDE6G	G	0.512219	7.99416e-35
rs57604384	17:79630941	GTEx/v7	Thyroid	ARL16	G	-0.311211	7.42798e-85
rs57604384	17:79630941	GTEx/v6	Lung	ARL16	G	-5.33372	0.00038378
rs57604384	17:79630941	GTEx/v6	Thyroid	ARL16	G	-5.50301	0.000224494
rs35763415	17:79622370	eQTLcatalogue	CEDAR_T-cell_CD4	OXLD1	C	-0.0988882	0.000120532
rs35763415	17:79622370	eQTLcatalogue	CEDAR_T-cell_CD8	OXLD1	C	-0.119471	5.8638e-08
rs35763415	17:79622370	eQTLcatalogue	Fairfax_2014_naive	PDE6G	C	0.0873817	7.916e-08
rs35763415	17:79622370	eQTLcatalogue	GENCORD_ge_fibroblast	ARL16	C	-0.151511	0.00183889
rs35763415	17:79622370	eQTLcatalogue	GENCORD_ge_LCL	ARL16	C	-0.187072	0.00126707
rs35763415	17:79622370	eQTLcatalogue	GENCORD_ge_T-cell	ARL16	C	-0.257248	0.00015209
rs35763415	17:79622370	eQTLcatalogue	GEUVADIS_ge_LCL	ARL16	C	-0.0935985	0.0354645
rs35763415	17:79622370	eQTLcatalogue	HipSci_ge_iPSC	ARL16	C	-0.116689	0.0138675
rs35763415	17:79622370	eQTLcatalogue	Kasela_2017_T-cell_CD4	ARL16	C	-0.0960755	0.00895075
rs35763415	17:79622370	eQTLcatalogue	Kasela_2017_T-cell_CD4	OXLD1	C	-0.110794	0.00016888
rs35763415	17:79622370	eQTLcatalogue	Lepik_2017_ge_blood	OXLD1	C	-0.0786026	6.47125e-09
rs35763415	17:79622370	eQTLcatalogue	Lepik_2017_ge_blood	ARL16	C	-0.14008	2.12901e-08
rs35763415	17:79622370	eQTLcatalogue	TwinsUK_ge_blood	ARL16	C	-0.193546	1.49566e-05
rs35763415	17:79622370	eQTLcatalogue	TwinsUK_ge_fat	ARL16	C	-0.11018	3.18466e-05
rs35763415	17:79622370	eQTLcatalogue	TwinsUK_ge_LCL	ARL16	C	-0.137277	2.78605e-09
rs35763415	17:79622370	eQTLcatalogue	TwinsUK_ge_skin	ARL16	C	-0.161765	1.6622e-07
rs35763415	17:79622370	PsychENCODE	PsychENCODE_eQTLs	MYADML2	C	0.0557485	0.049818
rs35763415	17:79622370	PsychENCODE	PsychENCODE_eQTLs	OXLD1	C	-0.0635115	0.000264825
rs35763415	17:79622370	PsychENCODE	PsychENCODE_eQTLs	ARL16	C	-0.0702278	2.05287e-05
rs35763415	17:79622370	eQTLGen	eQTLGen_cis_eQTLs	DCXR	C	6.977	0
rs35763415	17:79622370	eQTLGen	eQTLGen_cis_eQTLs	NPLOC4	C	-5.6758	7.05128e-05
rs35763415	17:79622370	eQTLGen	eQTLGen_cis_eQTLs	ACTG1	C	6.1301	1.3151e-05
rs35763415	17:79622370	eQTLGen	eQTLGen_cis_eQTLs	CCDC137	C	5.3048	0.000389032
rs35763415	17:79622370	eQTLGen	eQTLGen_cis_eQTLs	OXLD1	C	44.3319	0
rs35763415	17:79622370	eQTLGen	eQTLGen_cis_eQTLs	ARL16	C	34.7512	0
rs35763415	17:79622370	BIOSQTL	BIOS_eQTL_geneLevel	CCDC137	C	18.6258	0
rs35763415	17:79622370	BIOSQTL	BIOS_eQTL_geneLevel	CCDC137	C	6.72289	0
rs35763415	17:79622370	BIOSQTL	BIOS_eQTL_geneLevel	HGS	C	14.8398	0
rs35763415	17:79622370	BIOSQTL	BIOS_eQTL_geneLevel	PDE6G	C	4.44258	0.00610374
rs35763415	17:79622370	BIOSQTL	BIOS_eQTL_geneLevel	OXLD1	C	18.6258	0
rs35763415	17:79622370	BIOSQTL	BIOS_eQTL_geneLevel	ARL16	C	14.8398	0
rs35763415	17:79622370	BIOSQTL	BIOS_eQTL_geneLevel	ARL16	C	15.4268	0
rs35763415	17:79622370	CMC	CMC_SVA_cis	ARL16	C	1	0.009
rs35763415	17:79622370	CMC	CMC_SVA_cis	CCDC137	C	1	0.009
rs35763415	17:79622370	GTEx/v8	Adipose_Subcutaneous	ARL16	C	-0.175739	1.85453e-105
rs35763415	17:79622370	GTEx/v8	Whole_Blood	CCDC137	C	-0.101276	1.06289e-15
rs35763415	17:79622370	GTEx/v8	Whole_Blood	OXLD1	C	-0.115583	9.40075e-18
rs35763415	17:79622370	GTEx/v8	Whole_Blood	ARL16	C	-0.213634	7.03152e-160
rs35763415	17:79622370	GTEx/v8	Esophagus_Muscularis	SLC25A10	C	0.165983	2.73437e-06
rs35763415	17:79622370	GTEx/v8	Lung	ARL16	C	-0.289235	2.54924e-106
rs35763415	17:79622370	GTEx/v8	Muscle_Skeletal	ARL16	C	-0.1701	3.7848e-98
rs35763415	17:79622370	GTEx/v8	Nerve_Tibial	ARL16	C	-0.180997	1.03289e-99
rs35763415	17:79622370	GTEx/v8	Skin_Not_Sun_Exposed_Suprapubic	ARL16	C	-0.246563	3.81736e-113
rs35763415	17:79622370	GTEx/v8	Skin_Sun_Exposed_Lower_leg	ARL16	C	-0.221455	5.74412e-127
rs35763415	17:79622370	GTEx/v8	Testis	PDE6G	C	0.544891	7.62398e-57
rs35763415	17:79622370	GTEx/v8	Thyroid	ARL16	C	-0.288666	1.08846e-121
rs35763415	17:79622370	GTEx/v7	Whole_Blood	OXLD1	C	-0.123432	1.33576e-11
rs35763415	17:79622370	GTEx/v7	Whole_Blood	ARL16	C	-0.250868	1.09474e-80
rs35763415	17:79622370	GTEx/v7	Lung	ARL16	C	-0.287134	2.30134e-77
rs35763415	17:79622370	GTEx/v7	Muscle_Skeletal	ARL16	C	-0.203158	1.82822e-61
rs35763415	17:79622370	GTEx/v7	Skin_Not_Sun_Exposed_Suprapubic	ARL16	C	-0.284695	2.70163e-64
rs35763415	17:79622370	GTEx/v7	Testis	PDE6G	C	0.555345	7.99416e-35
rs35763415	17:79622370	GTEx/v7	Thyroid	ARL16	C	-0.28125	7.42798e-85
rs35763415	17:79622370	GTEx/v6	Thyroid	ARL16	C	-4.91028	0.000224494

## Sheet: Supplementary Table 10
Supplementary Table 10: Top SNPs (FINDOR re-weighted association p < .00001) for visual acuity GWAS.
rsID	Chr:pos	Non-effect allele	Effect allele	Frequency of effect allele	Z	p
rs11656126	17:79564542	G	A	0.648101	5.60298	4.55408e-09
rs8070929	17:79530993	G	T	0.645115	5.58319	5.20466e-09
rs11650127	17:79572253	G	A	0.648516	5.57481	5.42152e-09
rs7503221	17:79583371	C	A	0.351777	-5.5603	5.85525e-09
rs7503894	17:79583473	T	C	0.351777	-5.55688	5.85525e-09
rs71373084	17:79564930	C	G	0.647926	5.55144	6.07211e-09
rs112364254	17:79578287	G	A	0.648473	5.54683	6.28897e-09
rs12953229	17:79554271	G	A	0.645935	5.50121	8.24072e-09
rs67050149	17:79557043	C	A	0.645889	5.50114	8.24072e-09
rs12948708	17:79558741	G	A	0.64587	5.49879	8.24072e-09
rs34635363	17:79549250	G	A	0.645876	5.49655	8.45758e-09
rs8081701	17:79599441	T	C	0.351382	-5.4102	1.36622e-08
rs9905786	17:79602063	G	T	0.351262	-5.41064	1.36622e-08
rs9895741	17:79603831	A	G	0.351212	-5.40417	1.4096e-08
rs9747347	17:79606820	T	C	0.351487	-5.38432	1.58309e-08
rs9747347	17:79606820	T	C	0.351487	-5.38432	1.58309e-08
rs62075722	17:79611271	A	G	0.350649	-5.34964	1.90838e-08
rs6420484	17:79612397	A	G	0.350556	-5.34064	2.01681e-08
rs6565597	17:79526821	C	T	0.649812	5.50048	2.88416e-08
rs2163401	8:102277579	C	T	0.50572	5.15639	2.08683e-07
rs55755055	8:102274888	G	C	0.483953	5.22929	2.92379e-07
rs7462946	8:102275014	A	G	0.484239	5.22714	2.92379e-07
rs159195	5:58834033	C	A	0.79611	-5.19261	2.97973e-07
rs8007644	14:35218831	G	A	0.62049	-4.76102	5.21249e-07
rs8016548	14:35225483	C	T	0.720269	-4.73616	6.03551e-07
rs2302960	5:52233027	C	T	0.942447	4.96674	6.65741e-07
rs59678582	14:35235160	G	A	0.721062	-4.70691	6.85854e-07
rs10150083	14:35238045	G	C	0.721928	-4.70348	7.13288e-07
rs56342356	8:102274790	A	C	0.575355	4.89096	8.3473e-07
rs12435859	14:35242391	C	T	0.721847	-4.65456	8.77893e-07
rs56737642	17:79515509	A	G	0.513707	4.65662	8.77893e-07
rs7153289	14:35246534	C	T	0.721781	-4.64955	9.05327e-07
rs3088016	17:79640049	A	C	0.612045	-4.58518	9.75874e-07
rs2032209	8:102274302	C	A	0.571023	4.75078	1.3575e-06
rs16880493	5:52210122	T	G	0.94047	4.81638	1.58436e-06
rs8005659	14:35223956	A	G	0.717777	-4.5224	1.67348e-06
rs2279587	5:52214581	G	A	0.940675	4.79738	1.68999e-06
rs12656098	5:52231639	C	G	0.940127	4.78294	1.79561e-06
rs76687972	5:52230963	G	T	0.940032	4.76536	1.86016e-06
rs57604384	17:79630941	A	G	0.417501	-4.70734	1.89747e-06
rs2279586	5:52214848	C	A	0.940585	4.77724	1.90124e-06
rs12520591	5:52229745	T	G	0.940095	4.7548	1.95806e-06
rs6985943	8:102279321	G	A	0.606584	4.71997	2.00335e-06
rs12449763	17:79527953	A	T	0.785786	-4.4831	2.03013e-06
rs78464352	5:52196261	G	A	0.940696	4.74046	2.05597e-06
rs60925406	5:52221748	T	C	0.939909	4.73493	2.15387e-06
rs10097578	8:102278176	G	A	0.517957	4.83258	2.23584e-06
rs75566290	5:52223931	G	A	0.939939	4.70562	2.44758e-06
rs4145748	5:52201722	C	T	0.941286	4.67351	2.93709e-06
rs4734522	8:102281315	C	T	0.518864	4.55917	3.08824e-06
rs62323493	4:103163326	A	T	0.888737	-4.58653	3.20823e-06
rs10151445	14:35423012	T	C	0.628258	-4.47637	3.32252e-06
rs62368128	5:32894878	G	A	0.748283	-4.53253	3.60798e-06
rs57882482	8:102291305	C	T	0.52617	4.5194	3.6091e-06
rs4981257	14:35443172	C	T	0.627755	-4.45754	3.62854e-06
rs8015059	14:35443568	C	T	0.627752	-4.45716	3.62854e-06
rs10130877	14:35445414	G	A	0.627724	-4.45606	3.62854e-06
rs10130911	14:35445596	C	G	0.627766	-4.45709	3.62854e-06
rs10130702	14:35445364	C	T	0.62772	-4.45581	3.67226e-06
rs7972619	12:94883983	C	G	0.524229	-4.66055	3.69527e-06
rs7681171	4:103179275	T	G	0.888979	-4.55722	3.70729e-06
rs12878315	14:35441608	A	T	0.627598	-4.45245	3.71598e-06
rs4981256	14:35437228	G	A	0.628026	-4.44855	3.75969e-06
rs10143749	14:35449171	G	A	0.627409	-4.45054	3.75969e-06
rs1431008	8:102282121	A	T	0.518773	4.51418	3.87544e-06
rs7834802	8:102282380	T	A	0.518777	4.51294	3.87544e-06
rs4982232	14:35435651	C	T	0.627864	-4.44326	3.89085e-06
rs1431010	8:102269024	C	T	0.489801	4.51384	3.90685e-06
rs12187959	5:32905336	C	A	0.737201	-4.64225	3.97991e-06
rs4867487	5:32907028	C	T	0.737102	-4.64672	3.97991e-06
rs12433497	14:35392882	C	T	0.782979	-4.55164	4.02264e-06
rs35763415	17:79622370	T	C	0.411536	-4.54925	4.09854e-06
rs12589238	14:35442354	C	T	0.627042	-4.42875	4.15315e-06
rs56385550	4:103167394	C	A	0.888599	-4.52464	4.27764e-06
rs62323491	4:103160167	G	T	0.888519	-4.52223	4.34894e-06
rs72690454	4:103161010	T	C	0.888524	-4.52285	4.34894e-06
rs11936159	4:103163213	A	G	0.888552	-4.52464	4.34894e-06
rs2331101	5:32889284	C	T	0.748078	-4.49164	4.41666e-06
rs72690448	4:103155567	G	A	0.88847	-4.51866	4.42023e-06
rs7685748	4:103158385	A	G	0.888485	-4.52021	4.42023e-06
rs17032185	4:103151453	C	T	0.888415	-4.51516	4.49153e-06
rs62327888	4:103172311	T	G	0.888578	-4.51546	4.49153e-06
rs10065346	5:32880670	G	T	0.748298	-4.47285	4.7899e-06
rs10104935	8:102279917	A	C	0.523112	4.45728	4.83154e-06
rs72855627	17:79531183	G	T	0.78098	-4.50914	4.93343e-06
rs4734022	8:102280385	G	A	0.523716	4.45262	4.94796e-06
rs10068553	5:32877971	T	G	0.7482	-4.4652	4.97652e-06
rs2000694	8:102271497	T	A	0.488841	4.45979	5.00565e-06
rs2000693	8:102271501	G	T	0.488829	4.46027	5.00565e-06
rs10105146	8:102280082	A	C	0.523433	4.44944	5.00617e-06
rs3936237	17:79533264	G	A	0.780894	-4.50646	5.00933e-06
rs12515450	5:32883367	A	C	0.748155	-4.46366	5.03873e-06
rs3934711	17:79532654	G	A	0.780992	-4.49431	5.31292e-06
rs9905026	17:79531572	C	T	0.78085	-4.49211	5.38882e-06
rs7208144	17:79654808	A	G	0.553563	-4.21563	5.42152e-06
rs1529605	8:102261691	C	T	0.501145	4.44167	5.43296e-06
rs9912074	17:79531888	A	G	0.780836	-4.48888	5.46472e-06
rs2273154	14:35433187	C	T	0.815652	-4.4843	5.54062e-06
rs7701575	5:52201927	G	A	0.937105	4.58911	5.55215e-06
rs113770696	14:35444383	C	T	0.815675	-4.48085	5.61652e-06
rs112138868	14:35444385	C	T	0.815675	-4.48085	5.61652e-06
rs10142667	14:35445090	T	C	0.815665	-4.48125	5.61652e-06
rs10130773	14:35445299	G	A	0.815676	-4.48049	5.61652e-06
rs9911739	17:79532109	C	G	0.780911	-4.4763	5.76831e-06
rs10140135	14:35423749	G	A	0.815835	-4.47051	5.92011e-06
rs60152856	14:35421373	G	A	0.815841	-4.46791	5.99601e-06
rs12435308	14:35498082	T	A	0.838524	-4.24258	6.03551e-06
rs3759548	14:35450333	C	T	0.81542	-4.46636	6.07191e-06
rs7405454	17:79548565	A	G	0.78062	-4.46348	6.14781e-06
rs11868361	17:79551935	A	G	0.780548	-4.4606	6.22371e-06
rs7406704	17:79535171	T	C	0.780554	-4.45289	6.4514e-06
rs75543421	14:35471566	A	C	0.815499	-4.44962	6.5273e-06
rs62073395	17:79530967	T	G	0.778616	-4.44934	6.5273e-06
rs62226094	21:34503182	G	A	0.858629	-4.64268	6.58747e-06
rs28577270	14:35498443	G	A	0.815831	-4.44465	6.6791e-06
rs11540758	14:35498485	C	T	0.815831	-4.44465	6.6791e-06
rs10134907	14:35499211	A	C	0.81583	-4.44442	6.6791e-06
rs74462850	14:35500093	G	T	0.815833	-4.44375	6.6791e-06
rs113470577	14:35386735	A	C	0.781729	-4.43736	6.9068e-06
rs11571302	2:204742934	G	T	0.521972	-4.40772	6.94591e-06
rs79040772	14:35503724	G	A	0.816016	-4.43602	6.9827e-06
rs111527365	14:35503764	G	A	0.816017	-4.43556	6.9827e-06
rs112468160	14:35504497	C	G	0.816045	-4.4348	6.9827e-06
rs12452184	17:79664426	C	T	0.57011	-4.15068	7.15641e-06
rs10146407	14:35455823	C	T	0.815544	-4.42481	7.36219e-06
rs9913794	17:79564936	T	C	0.780509	-4.42416	7.36219e-06
rs8004518	14:35238970	A	G	0.500369	-4.19532	7.40722e-06
rs4981258	14:35453499	C	G	0.815631	-4.42242	7.43809e-06
rs1028448	14:35454516	C	T	0.815633	-4.42213	7.43809e-06
rs4982234	14:35460106	T	A	0.81563	-4.42198	7.43809e-06
rs10145723	14:35460954	G	A	0.815631	-4.42168	7.43809e-06
rs2038254	14:35462134	C	T	0.815644	-4.41977	7.51399e-06
rs2254990	14:35465565	T	C	0.815473	-4.41135	7.58989e-06
rs12435454	14:35466997	A	G	0.815652	-4.41818	7.58989e-06
rs4982235	14:35467967	C	T	0.815652	-4.41818	7.58989e-06
rs4982236	14:35468046	C	G	0.815652	-4.41818	7.58989e-06
rs74564132	14:35472882	C	T	0.815653	-4.41808	7.58989e-06
rs28569331	14:35473584	T	C	0.815648	-4.41736	7.58989e-06
rs10130509	14:35475132	G	A	0.815652	-4.41808	7.58989e-06
rs74243586	14:35477325	C	T	0.815651	-4.41812	7.58989e-06
rs17102962	14:35478782	A	T	0.815665	-4.41675	7.58989e-06
rs28589276	14:35478865	A	G	0.815666	-4.41665	7.58989e-06
rs11156871	14:35481196	G	A	0.815694	-4.41318	7.58989e-06
rs28535942	14:35482275	A	G	0.815711	-4.41156	7.58989e-06
rs10146699	14:35483577	G	A	0.815725	-4.40988	7.58989e-06
rs13379372	14:35483882	A	C	0.815727	-4.40945	7.58989e-06
rs45531432	14:35484423	C	T	0.815733	-4.40862	7.58989e-06
rs76770287	14:35487210	C	A	0.81574	-4.40795	7.58989e-06
rs10142861	14:35489331	C	T	0.815741	-4.40803	7.58989e-06
rs74590021	14:35490113	T	G	0.815741	-4.40795	7.58989e-06
rs77262907	14:35495734	C	G	0.815767	-4.41119	7.58989e-06
rs62073415	17:79547114	A	G	0.780937	-4.41541	7.58989e-06
rs9913546	17:79571391	C	A	0.781127	-4.4142	7.58989e-06
rs7565213	2:204743409	G	A	0.521941	-4.39983	7.6405e-06
rs78810147	16:12441085	G	A	0.795326	4.32574	7.6903e-06
rs1750796	10:768096	G	A	0.857719	4.41608	7.87958e-06
rs2275145	14:35242828	G	A	0.500263	-4.17801	7.9559e-06
rs111206642	5:52207985	C	A	0.734342	4.38133	8.02708e-06
rs12186707	5:58804379	G	A	0.869469	-4.54219	8.15777e-06
rs113036047	14:35479547	G	A	0.81616	-4.40068	8.34888e-06
rs113293829	14:35479552	T	A	0.815904	-4.40216	8.34888e-06
rs112510746	14:35491833	T	G	0.815813	-4.39449	8.34888e-06
rs2383693	14:35500205	A	C	0.815965	-4.4033	8.34888e-06
rs7501521	17:79527649	C	T	0.77928	-4.39113	8.34888e-06
rs11150796	17:79529126	T	C	0.778982	-4.38921	8.34888e-06
rs9916546	17:79530031	T	C	0.778979	-4.39127	8.34888e-06
rs9916803	17:79530132	T	C	0.778975	-4.39223	8.34888e-06
rs7502085	17:79550203	G	A	0.781018	-4.40476	8.34888e-06
rs9693846	8:22828349	G	A	0.921594	-4.47814	8.40088e-06
rs6899228	5:32909367	G	A	0.740952	-4.48238	8.66215e-06
rs7823072	8:10121635	A	G	0.554595	4.10577	8.67444e-06
rs56215225	4:103187430	T	G	0.905677	-4.56182	8.77137e-06
rs114947103	7:105658927	T	C	0.826215	4.32183	9.08307e-06
rs78609489	14:35497285	T	C	0.815818	-4.37107	9.10786e-06
rs7845953	8:22828463	C	T	0.921511	-4.46028	9.18496e-06
rs61988055	14:35374484	G	T	0.769669	-4.14088	9.60195e-06
rs12437158	14:35469166	C	T	0.624931	-4.24437	9.61782e-06
rs62077184	17:79667275	C	T	0.598536	-4.08268	9.75874e-06
rs113550570	14:35499401	C	G	0.816178	-4.36396	9.86685e-06

## Sheet: Supplementary Table 11
Supplementary Table 11: Full results of PGS analysis for visual acuity including sex, age, two PCs, and SES as covariates.
Base GWAS	Threshold	R2	P	Coefficient	Standard.Error	Num_SNP
ADHD	0.00360005	0.000899507	0.0297292	-86.6046	39.8314	3105
ADHD	0.00100005	0.00039474	0.149933	-35.0797	24.3612	1416
ADHD	0.0500001	0.000355886	0.171606	-156.759	114.652	17587
ADHD	0.1	0.000402314	0.14608	-222.888	153.32	27479
ADHD	0.2	0.000184616	0.324834	-205.521	208.722	42066
ADHD	0.3	0.000195944	0.310424	-254.039	250.424	53063
ADHD	0.4	0.000150251	0.374424	-251.856	283.528	61994
ADHD	0.5	0.000198263	0.307576	-318.287	311.917	69211
ADHD	1	0.000241704	0.259921	-442.954	393.142	88082
ASD	0.03895	0.000430661	0.132616	150.334	99.9492	13397
ASD	0.00100005	6.34436e-05	0.563833	12.0949	20.9547	982
ASD	0.0500001	0.000239821	0.261785	124.096	110.573	15810
ASD	0.1	0.000220426	0.281997	161.063	149.693	25257
ASD	0.2	0.000165144	0.35175	191.503	205.634	39668
ASD	0.3	8.31263e-05	0.508836	163.248	247.084	50601
ASD	0.4	6.83031e-05	0.54927	169.695	283.348	59681
ASD	0.5	9.79943e-05	0.473185	224.492	312.943	66939
ASD	1	0.000129352	0.409867	326.517	396.166	85793
BIP (bipolar disorder)	0.2306	0.000297452	0.211378	381.597	305.292	52725
BIP	0.00100005	5.73013e-05	0.583344	20.8439	37.9988	2730
BIP	0.0500001	0.0001266	0.414893	132.43	162.415	22276
BIP	0.1	6.29064e-05	0.565488	123.242	214.428	33020
BIP	0.2	0.000269683	0.234043	342.027	287.381	48875
BIP	0.3	0.000194167	0.312628	345.847	342.483	60520
BIP	0.4	0.00020363	0.301118	400.631	387.404	69838
BIP	0.5	0.00022328	0.278904	460.542	425.286	77365
BIP	1	0.000221166	0.28119	567.011	526.101	96616
DYS (dyslexia)	0.00020005	0.00183442	0.00190351	-124.835	40.1853	1296
DYS	0.00100005	0.000792655	0.0413068	-126.94	62.1964	2551
DYS	0.0500001	0.00101389	0.0210097	-554.101	240.024	20470
DYS	0.1	0.00114499	0.0141839	-770.829	314.187	30452
DYS	0.2	0.00123558	0.0108405	-1070.07	419.847	44973
DYS	0.3	0.00131269	0.00863558	-1314.64	500.402	55975
DYS	0.4	0.00132365	0.00836171	-1497.8	567.754	64990
DYS	0.5	0.00123359	0.0109043	-1592.26	625.231	72449
DYS	1	0.001216	0.0114871	-2020.61	799.157	93631
SCZ (schizophrenia)	5e-08	0.000594804	0.0771534	8.56138	4.84296	349
SCZ	0.00100005	8.02432e-05	0.516279	29.3726	45.2487	4718
SCZ	0.0500001	6.27049e-06	0.856018	-31.5362	173.797	25498
SCZ	0.1	4.87472e-06	0.872896	-36.1156	225.738	35652
SCZ	0.2	1.85661e-07	0.975093	-9.2559	296.445	49397
SCZ	0.3	4.69635e-06	0.875224	-54.6094	347.754	59528
SCZ	0.4	1.44276e-05	0.783142	-106.655	387.497	67200
SCZ	0.5	8.59617e-06	0.83176	-89.1386	419.563	73402
SCZ	1	1.27194e-05	0.796082	-131.522	508.919	89380
EA (educational attainment)	0.0275501	0.00276703	0.000136607	2723.68	713.545	26404
EA	0.00100005	0.00201602	0.00113352	1029.39	316.063	8306
EA	0.0500001	0.00240376	0.000378374	3033.19	852.721	33690
EA	0.1	0.00233562	0.000458465	3736.66	1065.74	45296
EA	0.2	0.00261305	0.000210191	5032.75	1356.87	61285
EA	0.3	0.00237506	0.000410235	5552.63	1570.44	73028
EA	0.4	0.0024693	0.000314668	6288.35	1744.17	82039
EA	0.5	0.00236883	0.000417497	6660.73	1886.32	89274
EA	1	0.00238877	0.000394694	8111.66	2287.59	108795
INT (intelligence)	0.00735005	0.00116649	0.0133049	769.364	310.684	11381
INT	0.00100005	0.000511912	0.10108	285.584	174.144	4660
INT	0.0500001	0.000517927	0.0990977	955.255	579.103	29257
INT	0.1	0.000731137	0.0500392	1448.03	738.757	41646
INT	0.2	0.000815967	0.0384301	1978.23	955.31	58877
INT	0.3	0.000624193	0.0702031	2030.92	1121.45	71222
INT	0.4	0.000659955	0.0626369	2322.53	1247.22	80684
INT	0.5	0.000666714	0.0613073	2536.34	1355.11	88253
INT	1	0.000701423	0.0549362	3174.83	1653.71	108418
MYO (myopia)	0.00620005	0.00259197	0.000222984	-359.92	97.432	6072
MYO	0.00100005	0.00100697	0.0214526	-117.746	51.18	2434
MYO	0.0500001	0.00127619	0.00961543	-586.683	226.49	20004
MYO	0.1	0.00111402	0.0155566	-732.796	302.813	30094
MYO	0.2	0.00123551	0.0108426	-1050.33	412.112	45439
MYO	0.3	0.00128169	0.00946067	-1290.87	497.268	57213
MYO	0.4	0.0010996	0.0162419	-1363.67	567.196	66729
MYO	0.5	0.00111437	0.0155404	-1513	625.118	74510
MYO	1	0.00108487	0.016974	-1920.68	804.289	96751
RE (refractive error)	5e-08	0.000587479	0.0789986	0.194784	0.11087	648
RE	0.00100005	0.000261995	0.240827	0.64324	0.548345	5644
RE	0.0500001	0.000171182	0.343093	1.80968	1.90863	29204
RE	0.1	0.000204703	0.299848	2.59084	2.49873	41241
RE	0.2	0.000121485	0.42448	2.65074	3.31867	58022
RE	0.3	0.000179205	0.332028	3.81055	3.92788	70504
RE	0.4	0.000141596	0.388548	3.80421	4.41157	80338
RE	0.5	0.000123019	0.421571	3.86857	4.81308	88251
RE	1	9.85687e-05	0.471891	4.27923	5.94785	109732
Highlighted in bold: results significant after Bonferroni correction for 81 comparisons (p = 6.2 × 10-4)

## Sheet: Supplementary Table 12
Supplementary Table 12: Full results of EA PGS analysis for visual acuity including sex, age, two PCs, SES, and other PGS as covariates.
Base GWAS	Threshold	R2	P	Coefficient	Standard.Error	Num_SNP
EA (+ sex, age, two PCs, SES, INT PGS)	0.0275501	0.00176853	0.00228774	2407.31	788.865	26404
EA (+ sex, age, two PCs, SES, INT PGS)	0.00100005	0.00111015	0.0156854	849.412	351.439	8306
EA (+ sex, age, two PCs, SES, INT PGS)	0.0500001	0.00145404	0.00568513	2605.83	941.9	33690
EA (+ sex, age, two PCs, SES, INT PGS)	0.1	0.0014051	0.00655919	3190.25	1173.08	45296
EA (+ sex, age, two PCs, SES, INT PGS)	0.2	0.00164966	0.00322213	4393.85	1490.91	61285
EA (+ sex, age, two PCs, SES, INT PGS)	0.3	0.00144834	0.00578056	4756.81	1722.78	73028
EA (+ sex, age, two PCs, SES, INT PGS)	0.4	0.00152926	0.00456688	5429.12	1913.45	82039
EA (+ sex, age, two PCs, SES, INT PGS)	0.5	0.0014445	0.00584573	5703.05	2068.22	89274
EA (+ sex, age, two PCs, SES, INT PGS)	1	0.00146245	0.0055474	6957.06	2507.44	108795
EA (+ sex, age, two PCs, SES, MYO PGS)	0.0275501	0.0031314	4.84516e-05	2903.36	713.985	26404
EA (+ sex, age, two PCs, SES, MYO PGS)	0.00100005	0.00234401	0.000440541	1112.47	316.331	8306
EA (+ sex, age, two PCs, SES, MYO PGS)	0.0500001	0.00272108	0.000152455	3232.97	853.059	33690
EA (+ sex, age, two PCs, SES, MYO PGS)	0.1	0.00263182	0.000195843	3972.93	1065.98	45296
EA (+ sex, age, two PCs, SES, MYO PGS)	0.2	0.00293748	8.32109e-05	5345.25	1357.32	61285
EA (+ sex, age, two PCs, SES, MYO PGS)	0.3	0.00268917	0.000166725	5918.91	1571.04	73028
EA (+ sex, age, two PCs, SES, MYO PGS)	0.4	0.002801	0.000121874	6710.12	1745.04	82039
EA (+ sex, age, two PCs, SES, MYO PGS)	0.5	0.00269373	0.000164609	7116.32	1887.27	89274
EA (+ sex, age, two PCs, SES, MYO PGS)	1	0.00271962	0.000153082	8672.05	2288.85	108795
EA (+ sex, age, two PCs, SES, REF PGS)	0.0275501	0.00299656	7.17758e-05	2843.7	715.658	26404
EA (+ sex, age, two PCs, SES, REF PGS)	0.00100005	0.00226057	0.00056519	1095.47	317.532	8306
EA (+ sex, age, two PCs, SES, REF PGS)	0.0500001	0.00261372	0.000209175	3173	855.181	33690
EA (+ sex, age, two PCs, SES, REF PGS)	0.1	0.00252441	0.000268756	3895.25	1068.3	45296
EA (+ sex, age, two PCs, SES, REF PGS)	0.2	0.00281771	0.000118197	5240.84	1360.27	61285
EA (+ sex, age, two PCs, SES, REF PGS)	0.3	0.00256464	0.000240046	5785.48	1574.18	73028
EA (+ sex, age, two PCs, SES, REF PGS)	0.4	0.00266385	0.00018176	6549.09	1748.37	82039
EA (+ sex, age, two PCs, SES, REF PGS)	0.5	0.00255727	0.000245066	6939.01	1890.77	89274
EA (+ sex, age, two PCs, SES, REF PGS)	1	0.00258083	0.000229388	8454.49	2293.15	108795
